# Supplementary material for: Abiotic sources of fixed nitrogen sustained early ecosystems for several hundred million years after the origin of life
Source: Sci Adv. 2026 Jun 17;12(25):eaec4450. doi: 10.1126/sciadv.aec4450 (PMC13274591; doi:10.1126/sciadv.aec4450)
Supplement: Supplementary file 2 — Data files S1 and S2 [file sciadv.aec4450_data_files_s1_and_s2.zip]

Archive with 2 entries (2 files):
- sciadv.aec4450_data_file_s1.xlsx
- sciadv.aec4450_data_file_s2.xlsx
