# Supplementary material for: Abiotic sources of fixed nitrogen sustained early ecosystems for several hundred million years after the origin of life
Source: Sci Adv. 2026 Jun 17;12(25):eaec4450. doi: 10.1126/sciadv.aec4450 (PMC13274591; doi:10.1126/sciadv.aec4450)
Supplement: Supplementary file 2 — Data files S1 and S2 [file sciadv.aec4450_data_files_s1_and_s2.zip › sciadv.aec4450_data_file_s1.xlsx]

## Sheet: SupplementaryDataset
Strain	GTDB Identifier	Domain	Phylum	Species	Strain	ureC	ureB	ureA	Class I nitrilase	amt/mep/rh	nifD	nifK	nifH			amt/mep/rh		classInitrilases		nifD	nifH	nifK	UREASEALPHA	UREASEBETA	UREASEGAMMA
GCA_003480255.1_CDS	GCA_003480255.1	Bacteria	Bacillota_I	Faecalibacillus	sp003480255	0	0	0	3	2	0	0	0		308	GCA_000011705.1_CDS-1		Agaricus.bisporusXP_006458404.1		GCA_002494765.1_CDSDACJ01000072.1_26	GCA_003054495.1_CDSCP028514.1_2327	GCA_002897955.1_CDSBDTY01000116.1_12	GCA_022822005.1_CDSJAJECO010000047.1_20	GCA_000011705.1_CDSCP000010.1_1964	Bryophyte.mossPNR28061.1
GCA_022777645.1_CDS	GCA_022777645.1	Bacteria	Bacillota_I	UBA3207	sp022777645	0	0	0	2	0	0	0	0			GCA_902826885.1_CDS-1		Agaricus.bisporusXP_006462086.1		GCA_004212085.1_CDSRXIL01000115.1_4	GCA_900177705.1_CDSFXBA01000008.1_73	GCA_013390565.1_CDSJACATZ010000003.1_1634	GCA_023261545.1_CDSJAHFOS010000197.1_6	GCA_022184915.1_CDSJAGTJU010000002.1_523	Oryza.sativaNP_001412665.1
GCA_016288855.1_CDS	GCA_016288855.1	Bacteria	Bacillota_I	Anaeroplasma	sp016288855	0	0	0	1	1	0	0	0			GCA_016869765.1_CDS-2		GCA_902826885.1_CDSCADEGL010000052.1_13		GCA_002897955.1_CDSBDTY01000116.1_11	GCA_000424145.1_CDSAUJI01000034.1_10	GCA_002494765.1_CDSDACJ01000072.1_25	GCA_000280925.3_CDSCP012109.1_6068	GCA_003555505.2_CDSCP032152.2_825	Oryza.sativaXP_066161142.1
GCA_000755705.1_CDS	GCA_000755705.1	Bacteria	Bacillota_I	Xianfuyuplasma	sp000755705	0	0	0	0	0	0	0	0			GCA_021732145.1_CDS-1		GCA_002327985.1_CDSDCVM01000146.1_10		GCA_013390565.1_CDSJACATZ010000003.1_1635	GCA_012735135.1_CDSJAAYHY010000160.1_66	GCA_004212085.1_CDSRXIL01000115.1_3	Agaricus.bisporusXP_006459026.1	GCA_019358975.1_CDSJAHHIL010000012.1_96	Horseshoe.crabXP_013787781.1
GCA_000439435.1_CDS	GCA_000439435.1	Bacteria	Bacillota_I	Spiroplasma_A	taiwanense	0	0	0	0	0	0	0	0			GCA_002713365.1_CDS-2		GCA_016875095.1_CDSVGSG01000065.1_6		GCA_002207765.1_CDSBDGJ01000181.1_2	GCA_002410325.1_CDSDHRK01000019.1_68	Fischerella.muscicola.CCMEE5323WP_102205141.1	Porphyridium.purpureumKAA8494252.1	GCA_000317045.1_CDSCP003591.1_2684	GCA_015169395.1_CDSCP063458.1_2305
GCA_012838635.1_CDS	GCA_012838635.1	Bacteria	Bacillota_I	DUNF01	sp012838635	0	0	0	0	0	0	0	0			GCA_018666775.1_CDS-2		GCA_020444545.1_CDSJAHLKT010000004.1_380		GCA_019084485.1_CDSJAHRFU010000088.1_6	GCA_002252565.1_CDSNPML01000019.1_408	GCA_000224515.2_CDSAGAF01000212.1_40	GCA_005144585.1_CDSSSMQ01000018.1_112	Fischerella.muscicola.CCMEE5323WP_016865682.1	GCA_000280925.3_CDSCP012109.1_6067
GCA_013332095.1_CDS	GCA_013332095.1	Bacteria	Bacillota_I	Bathyoplasma	sp013332095	0	0	0	1	0	0	0	0			GCA_000378165.1_CDS-1		GCA_023265365.1_CDSJAHFTY010000027.1_10		GCA_000305935.1_CDSCP003732.1_853	GCA_000421965.1_CDSATAY01000031.1_26	GCA_018835585.1_CDSJAHGVE010000002.1_37	GCA_015169395.1_CDSCP063458.1_2304	GCA_000012625.1_CDSCP000110.1_2820	GCA_005144585.1_CDSSSMQ01000018.1_111
GCA_003586005.1_CDS	GCA_003586005.1	Bacteria	Bacillota	Inordinaticella	sp003586005	0	0	0	0	0	0	0	0			GCA_000196795.1_CDS-2		GCA_021787985.1_CDSJAJYLG010000023.1_18		GCA_001683985.1_CDSMAEO01000128.1_21	GCA_023415205.1_CDSJAEZLR010000045.1_194	GCA_003990955.1_CDSBIFV01000009.1_40	Horseshoe.crabXP_013787781.1	GCA_014698235.1_CDSJACJSP010000013.1_16	GCA_004684205.1_CDSSRIO01000015.1_65
GCA_012521575.1_CDS	GCA_012521575.1	Bacteria	Bacillota_I	DUPI01	sp012521575	0	0	0	0	0	0	0	0			GCA_000382325.1_CDS-1		GCA_019308145.1_CDSJAFDIG010000074.1_2		GCA_002352365.1_CDSDEIJ01000096.1_1	GCA_022558445.1_CDSCP054699.1_2251	GCA_007641255.1_CDSCP036259.1_1130	Bryophyte.mossPNR28061.1	GCA_001939115.1_CDSMQTZ01000052.1_59	GCA_016714645.1MBK8637621.1
GCA_000798955.1_CDS	GCA_000798955.1	Bacteria	Bacillota	ZOR0006	sp000798955	0	0	0	0	0	0	0	0			GCA_000024465.1_CDS-1		GCA_019309045.1_CDSJAFDGZ010000050.1_18		GCA_002367275.1_CDSDFBE01000048.1_6	GCA_000016165.1_CDSCP000612.1_3002	GCA_000271485.2_CDSAKVN02000001.1_1166	Oryza.sativaNP_001412665.1	GCA_023511615.1_CDSJAIMBL010000083.1_7	GCA_001697225.1_CDSCP014671.1_485
GCA_000423745.1_CDS	GCA_000423745.1	Bacteria	Bacillota	Streptococcus	plurextorum	0	0	0	1	0	0	0	0			GCA_016869765.1_CDS-1		GCA_021372575.1_CDSJAJFUE010000209.1_6		Fischerella.muscicola.CCMEE5323WP_016867598.1	GCA_016841605.1_CDSJAENYV010000001.1_349	GCA_002207765.1_CDSBDGJ01000181.1_4	Oryza.sativaXP_066161142.1	GCA_903897715.1_CDSCAIUCS010000114.1_54	GCA_014762505.1_CDSJABURS010000043.1_135
GCA_001618885.1_CDS	GCA_001618885.1	Bacteria	Bacillota	Staphylococcus	condimenti	1	3	3	1	0	0	0	0			GCA_002713365.1_CDS-1		GCA_021737785.1_CDSJAIPDI010000040.1_37		Fischerella.muscicola.CCMEE5323WP_016867620.1	GCA_009929485.1_CDSSAAJ01000047.1_19	GCA_000305935.1_CDSCP003732.1_854	GCA_002450905.1_CDSDKAT01000116.1_20	GCA_000309385.1_CDSJH976537.1_1683	GCA_003337735.1_CDSQPJY01000012.1_15
GCA_000620845.1_CDS	GCA_000620845.1	Bacteria	Bacillota	Exiguobacterium	marinum	0	0	1	0	1	0	0	0			GCA_002715505.1_CDS-1		GCA_016235055.1_CDSJACRMK010000051.1_41		GCA_000224515.2_CDSAGAF01000212.1_38	GCA_018434355.1_CDSJAHDPL010000023.1_10	GCA_002207765.1_CDSBDGJ01000181.1_3	GCA_000332275.1_CDSCM001776.1_3998	GCA_000317065.1_CDSCP003592.1_2977	GCA_024641505.1_CDSJAHECY010000062.1_3
GCA_001375675.1_CDS	GCA_001375675.1	Bacteria	Bacillota	Massilibacterium	senegalense	0	0	1	0	0	0	0	0			GCA_018666775.1_CDS-1		GCA_013152275.1_CDSJAADGS010000058.1_30		GCA_018835585.1_CDSJAHGVE010000002.1_35	GCA_001730225.1_CDSMIJE01000032.1_125	GCA_019084485.1_CDSJAHRFU010000088.1_7	GCA_014696065.1_CDSJACJPL010000018.1_207	GCA_000775285.1_CDSJJML01000042.1_37	GCA_003344865.1_CDSCP031165.1_4244
GCA_000011245.1_CDS	GCA_000011245.1	Bacteria	Bacillota	Oceanobacillus	iheyensis	0	0	0	1	1	0	0	0			GCA_000424685.1_CDS-3		GCA_018141545.1_CDSCP064356.1_965		GCA_003990955.1_CDSBIFV01000009.1_38	GCA_003990955.1_CDSBIFV01000001.1_62	GCA_001683985.1_CDSMAEO01000128.1_22	GCA_000012625.1_CDSCP000110.1_2822	GCA_014696105.1_CDSJACJPO010000049.1_28	GCA_001610895.1_CDSCP011273.1_4291
GCA_904373265.1_CDS	GCA_904373265.1	Bacteria	Bacillota	Harrysmithimonas	galli	0	0	0	0	1	0	0	0			GCA_000424685.1_CDS-4		Bryophyte.mossPNR32103.1		GCA_007641255.1_CDSCP036259.1_1128	GCA_021023085.1_CDSPGCK01000003.1_111	GCA_002352365.1_CDSDEIJ01000096.1_2	GCA_014698235.1_CDSJACJSP010000013.1_13	GCA_020632715.1_CDSJACKFA010000004.1_281	GCA_024644435.1_CDSJAHEKZ010000019.1_29
GCA_000285535.1_CDS	GCA_000285535.1	Bacteria	Bacillota	Ferdinandcohnia	timonensis	1	3	3	4	1	0	0	0			GCA_002631715.1_CDS-1		Oryza.sativaNP_001388837.1		GCA_000271485.2_CDSAKVN02000001.1_1164	GCA_003990955.1_CDSBIFV01000005.1_12	GCA_002367275.1_CDSDFBE01000048.1_7	GCA_000317045.1_CDSCP003591.1_2686	GCA_000332315.1_CDSKB235938.1_86	GCA_016209705.1_CDSJACQVR010000001.1_5
GCA_001644195.2_CDS	GCA_001644195.2	Bacteria	Bacillota	Bacillus_BL	marinisedimentorum	0	0	0	1	1	0	0	0			GCA_002631715.1_CDS-2		Oryza.sativaXP_015622650.1		GCA_000016745.1_CDSCP000698.1_1216	GCA_018835585.1_CDSJAHGVE010000013.1_66	GCA_000019165.1_CDSCP000930.2_991	GCA_000309385.1_CDSJH976537.1_4043	GCA_003233075.1_CDSQIKQ01000216.1_2	GCA_015478725.1_CDSJADMIG010000002.1_184
GCA_001510655.1_CDS	GCA_001510655.1	Bacteria	Bacillota	Fictibacillus_C	marinisediminis	0	0	0	4	2	0	0	0			GCA_002355415.1_CDS-2		GCA_000024985.1_CDSCP001824.1_287		GCA_000012885.1_CDSCP000142.2_2167	GCA_018434945.1_CDSJAHDOI010000017.1_3	GCA_000224515.2_CDSAGAF01000125.1_8	GCA_000332315.1_CDSKB235939.1_75	GCA_024641505.1_CDSJAHECY010000062.1_3	GCA_021325015.1_CDSJAJPHY010000090.1_19
GCA_001866075.3_CDS	GCA_001866075.3	Bacteria	Bacillota	Anaerobacillus	isosaccharinicus	0	0	1	2	1	0	0	0			GCA_009838035.1_CDS-1		GCA_000307265.1_CDSDF158900.1_17		GCA_000019165.1_CDSCP000930.2_990	GCA_000017625.1_CDSCP000780.1_1172	GCA_000016745.1_CDSCP000698.1_1217	GCA_000317065.1_CDSCP003592.1_2980	GCA_015488755.1_CDSWFNB01000019.1_17	GCA_000019965.1_CDSCP001032.1_4263
GCA_004341035.1_CDS	GCA_004341035.1	Bacteria	Bacillota	Scopulibacillus	darangshiensis	2	5	5	6	3	0	0	0			GCA_016874095.1_CDS-2		GCA_000468535.1_CDSAUQY01000005.1_153		GCA_000224515.2_CDSAGAF01000125.1_9	GCA_017889545.1_CDSJAGFZV010000013.1_61	GCA_000012885.1_CDSCP000142.2_2168	GCA_001939115.1_CDSMQTZ01000052.1_56	GCA_002376965.1_CDSDFOV01000067.1_1	GCA_001618885.1_CDSCP015114.1_2234
GCA_016745835.1_CDS	GCA_016745835.1	Bacteria	Bacillota	Caldalkalibacillus_A	salinus	0	0	0	1	1	0	0	0			GCA_003337735.1_CDS-3		GCA_003551215.1_CDSPUMD01000001.1_2		GCA_016212095.1_CDSJACRHH010000004.1_35	GCA_007641255.1_CDSCP036259.1_4179	GCA_003229375.1_CDSQIDP01000121.1_17	GCA_014696105.1_CDSJACJPO010000074.1_84	GCA_011375345.1_CDSDRLM01000015.1_33	GCA_002804065.1_CDSCP024955.1_469
GCA_000430625.1_CDS	GCA_000430625.1	Bacteria	Bacillota	Aneurinibacillus_B	terranovensis	1	2	2	8	3	1	1	1			GCA_015488755.1_CDS-1		GCA_021811325.1_CDSJAJZPE010000009.1_40		GCA_021789495.1_CDSJAJYJM010000043.1_13	GCA_001611555.1_CDSLSGP01000001.1_112	GCA_016212095.1_CDSJACRHH010000004.1_34	GCA_023511615.1_CDSJAIMBL010000047.1_12	GCA_900177345.1_CDSFWZT01000003.1_300	GCA_000430625.1_CDSAUMJ01000090.1_6
GCA_001420695.1_CDS	GCA_001420695.1	Bacteria	Bacillota	Brevibacillus	choshinensis	0	0	0	7	1	0	0	0			GCA_002376965.1_CDS-2		GCA_000472905.1_CDSAXAR01000028.1_13		GCA_003229375.1_CDSQIDP01000121.1_18	GCA_000271485.2_CDSAKVN02000001.1_1918	GCA_021789495.1_CDSJAJYJM010000043.1_12	GCA_019358975.1_CDSJAHHIL010000012.1_93	GCA_023169805.1_CDSAP024152.1_2822	GCA_023169805.1_CDSAP024152.1_2822
GCA_001049895.1_CDS	GCA_001049895.1	Bacteria	Bacillota	Rubeoparvulum	massiliense	0	0	0	2	0	0	0	0			GCA_015488885.1_CDS-2		GCA_012523975.1_CDSJAAYSF010000006.1_11		GCA_002804065.1_CDSCP024955.1_1593	GCA_000271485.2_CDSAKVN02000001.1_4471	GCA_018333515.1_CDSJAGXSZ010000017.1_24	GCA_025054735.1_CDSJANWZG010000084.1_4	GCA_000285535.1_CDSHE610987.1_281	GCA_001610895.1_CDSCP011273.1_2497
GCA_000585395.1_CDS	GCA_000585395.1	Bacteria	Bacillota	Saccharibacillus	sacchari	0	0	0	2	1	0	0	0			GCA_022071965.1_CDS-2		GCA_017889545.1_CDSJAGFZV010000014.1_31		GCA_000510645.1_CDSKI783301.1_246	GCA_002243045.1_CDSMBKP01000025.1_21	GCA_016222905.1_CDSJACRPZ010000054.1_15	GCA_903897715.1_CDSCAIUCS010000040.1_8	GCA_004341035.1_CDSSLXK01000004.1_18	GCA_004341035.1_CDSSLXK01000038.1_30
GCA_001730225.1_CDS	GCA_001730225.1	Bacteria	Bacillota	Desulfuribacillus	alkaliarsenatis	0	0	0	3	1	1	1	1			GCA_003233075.1_CDS-2		GCA_021083345.1_CDSJAJGRE010000007.1_84		GCA_000430625.1_CDSKE387171.1_235	GCA_002897955.1_CDSBDTY01000116.1_7	GCA_021810565.1_CDSJAJZIM010000031.1_13	GCA_003555505.2_CDSCP032152.2_1863	GCA_000019965.1_CDSCP001032.1_4263	GCA_002238825.1_CDSMPNC01000004.1_129
GCA_021608135.1_CDS	GCA_021608135.1	Bacteria	Bacillota	Microaerobacter	geothermalis	0	0	0	1	2	0	0	0			GCA_015231175.1_CDS-1		GCA_017442105.1_CDSJAFSAX010000161.1_2		GCA_021810565.1_CDSJAJZIM010000031.1_14	GCA_013390565.1_CDSJACATZ010000003.1_1639	GCA_002804065.1_CDSCP024955.1_1594	GCA_000775285.1_CDSJJML01000042.1_39	GCA_001618885.1_CDSCP015114.1_2234	GCA_900110215.1_CDSFOCX01000001.1_31
GCA_017656255.1_CDS	GCA_017656255.1	Bacteria	Bacillota	JACDOE01	sp017656255	0	0	0	2	1	0	0	0			GCA_013820875.1_CDS-1		GCA_000285535.1_CDSHE610986.1_275		GCA_018333515.1_CDSJAGXSZ010000017.1_23	GCA_000204415.1_CDSCP002565.1_538	GCA_000510645.1_CDSKI783301.1_247	Fischerella.muscicola.CCMEE5323WP_102205416.1	GCA_004341035.1_CDSSLXK01000038.1_30	GCA_000308475.2_CDSBAFT02000034.1_10
GCA_004342885.1_CDS	GCA_004342885.1	Bacteria	Bacillota	Tepidibacillus	fermentans	0	0	1	0	1	0	0	0			GCA_016745075.1_CDS-1		GCA_021795465.1_CDSJAJYPK010000161.1_4		GCA_016222905.1_CDSJACRPZ010000054.1_14	GCA_002410325.1_CDSDHRK01000019.1_53	GCA_000430625.1_CDSKE387171.1_234	Nostoc.sp.PCC7120WP_010997814.1	GCA_002804065.1_CDSCP024955.1_469	GCA_000981895.1_CDSLATD01000017.1_9
GCA_000510645.1_CDS	GCA_000510645.1	Bacteria	Bacillota	Thermicanus	aegyptius	1	4	4	1	1	1	1	1			GCA_903893315.1_CDS-2		GCA_012103255.1_CDSWLXD01000003.1_471		GCA_016208975.1_CDSJACQXA010000004.1_787	GCA_002494765.1_CDSDACJ01000072.1_29	GCA_016208975.1_CDSJACQXA010000004.1_786	GCA_000024805.1_CDSCP001804.1_1684	GCA_000430625.1_CDSAUMJ01000090.1_6	GCA_000025265.1_CDSCP001854.1_3487
GCA_001653195.1_CDS	GCA_001653195.1	Bacteria	Bacillota	Hydrogenibacillus	schlegelii	1	2	2	2	1	0	0	0			GCA_016874775.1_CDS-2		GCA_014646935.1_CDSBMOF01000053.1_4		GCA_016714645.1MBK8637713.1	GCA_004212085.1_CDSRXIL01000115.1_7	GCA_001872725.1_CDSMNWR01000108.1_11	GCA_000378165.1_CDSKB899340.1_9	GCA_002238825.1_CDSMPNC01000004.1_129	GCA_003344865.1_CDSCP031165.1_3551
GCA_002159075.1_CDS	GCA_002159075.1	Bacteria	Bacillota	Bacillus_BB	thermozeamaize	0	0	0	1	1	0	0	0			GCA_022821775.1_CDS-2		GCA_020725105.1_CDSDYFQ01000023.1_36		GCA_001872725.1_CDSMNWR01000108.1_10	GCA_002367275.1_CDSDFBE01000048.1_3	GCA_016714645.1MBK8637712.1	GCA_021568905.1_CDSJAKGSB010000005.1_27	GCA_000281175.1_CDSAP012337.1_321	GCA_000472905.1_CDSAXAR01000005.1_143
GCA_014646935.1_CDS	GCA_014646935.1	Bacteria	Bacillota	Calditerricola	satsumensis	0	0	0	2	1	0	0	0			GCA_022822005.1_CDS-1		GCA_004367365.1_CDSSESX01000002.1_30		GCA_003337735.1_CDSQPJY01000002.1_344	GCA_000213975.1_CDSGL892076.1_1887	GCA_003337735.1_CDSQPJY01000002.1_345	GCA_000379485.1_CDSKB902278.1_68	GCA_008326305.1_CDSBIXY01000055.1_16	GCA_002631715.1_CDSMRSX01000007.1_15
GCA_900116235.1_CDS	GCA_900116235.1	Bacteria	Bacillota	Marininema	halotolerans	0	0	0	1	1	0	0	0			GCA_001697225.1_CDS-1		GCA_012840015.1_CDSDUMF01000025.1_50		GCA_021568905.1_CDSJAKGSB010000001.1_790	GCA_003990955.1_CDSBIFV01000008.1_395	GCA_021568905.1_CDSJAKGSB010000001.1_791	GCA_002631715.1_CDSMRSX01000007.1_17	GCA_002207765.1_CDSBDGJ01000100.1_26	GCA_000379485.1_CDSKB902278.1_61
GCA_900538055.3_CDS	GCA_900538055.3	Bacteria	Bacillota	Pasteuria	penetrans	0	0	0	1	0	0	0	0			GCA_002355415.1_CDS-1		GCA_018432315.1_CDSJAHDLB010000013.1_42		GCA_007475525.1_CDSCP037899.1_420	GCA_007641255.1_CDSCP036259.1_348	GCA_919903025.1_CDSCAKKSE010000046.1_20	GCA_022819905.1_CDSJAJEGJ010000001.1_93	GCA_002783405.1_CDSPFGG01000008.1_2	GCA_000024805.1_CDSCP001804.1_1686
GCA_000472905.1_CDS	GCA_000472905.1	Bacteria	Bacillota	Alicyclobacillus_A	pomorum	1	2	3	6	2	0	0	0			GCA_013817245.1_CDS-1		GCA_023544525.1_CDSJAMJFU010000010.1_12		GCA_000424685.1_CDSAUKJ01000018.1_290	GCA_009929485.1_CDSSAAJ01000005.1_63	GCA_007475525.1_CDSCP037899.1_421	GCA_001697225.1_CDSCP014671.1_476	GCA_001610895.1_CDSCP011273.1_4291	GCA_021568905.1_CDSJAKGSB010000005.1_29
GCA_002804065.1_CDS	GCA_002804065.1	Bacteria	Bacillota	Kyrpidia	spormannii	1	2	2	7	2	1	1	1			GCA_004684205.1_CDS-1		GCA_019308905.1_CDSJAFDHF010000054.1_3		GCA_919903025.1_CDSCAKKSE010000046.1_21	GCA_000017625.1_CDSCP000780.1_2141	GCA_000424685.1_CDSAUKJ01000018.1_291	GCA_004684205.1_CDSSRIO01000001.1_285	GCA_000024005.1_CDSCP001699.1_1487	GCA_000378165.1_CDSKB899340.1_7
GCA_000714935.1_CDS	GCA_000714935.1	Bacteria	Bacillota	Tumebacillus	flagellatus	0	0	0	3	1	0	0	0			GCA_016195665.1_CDS-2		GCA_022760475.1_CDSJALEFZ010000095.1_83		GCA_001697225.1_CDSCP014671.1_49	GCA_002153915.1_CDSMRZU01000002.1_161	GCA_002843005.1_CDSPHEX01000099.1_1	GCA_022184915.1_CDSJAGTJU010000002.1_522	GCA_002252565.1_CDSNPML01000002.1_63	GCA_022819905.1_CDSJAJEGJ010000001.1_91
GCA_014896485.1_CDS	GCA_014896485.1	Bacteria	Bacillota	Bu12	sp014896485	1	3	3	1	1	0	0	0			GCA_003337735.1_CDS-2		GCA_000384115.1_CDSKB913029.1_4815		GCA_004684205.1_CDSSRIO01000011.1_9	GCA_021023085.1_CDSPGCK01000012.1_75	GCA_001697225.1_CDSCP014671.1_50	GCA_003233075.1_CDSQIKQ01000216.1_4	GCA_002410325.1_CDSDHRK01000007.1_217	GCA_000281175.1_CDSAP012337.1_321
GCA_000307265.1_CDS	GCA_000307265.1	Bacteria	Bacillota_A	Oscillibacter	ruminantium	0	0	0	4	0	0	0	0			GCA_017999615.1_CDS-1		GCA_001270745.1_CDSLFXL01000010.1_38		Richelia.intracellularis.HH01WP_008231967.1	GCA_000204415.1_CDSCP002565.1_447	GCA_004684205.1_CDSSRIO01000011.1_8	GCA_011375345.1_CDSDRLM01000015.1_31	GCA_021325635.1_CDSJAJPGV010000062.1_36	GCA_008326305.1_CDSBIXY01000055.1_16
GCA_017409875.1_CDS	GCA_017409875.1	Bacteria	Bacillota_A	RGIG2094	sp017409875	0	1	0	0	0	0	0	0			GCA_003233075.1_CDS-1		GCA_003337735.1_CDSQPJY01000009.1_42		Fischerella.muscicola.CCMEE5323WP_016865873.1	GCA_002243045.1_CDSMBKP01000005.1_22	GCA_022984075.1_CDSJALAAD010000001.1_1056	GCA_900177345.1_CDSFWZT01000003.1_298	GCA_016874775.1_CDSVGTJ01000200.1_1	GCA_002207765.1_CDSBDGJ01000100.1_26
GCA_017620205.1_CDS	GCA_017620205.1	Bacteria	Bacillota_A	UMGS1540	sp017620205	0	0	0	1	1	0	0	0			GCA_015494165.1_CDS-1		GCA_011526105.1_CDSWYAZ01000194.1_48		Nostoc.sp.PCC7120WP_044520961.1	GCA_001766815.1_CDSLYOS01000002.1_211	GCA_000309385.1_CDSJH976537.1_2382	GCA_000011705.1_CDSCP000010.1_1966	GCA_014896485.1_CDSJADBKH010000021.1_24	GCA_002783405.1_CDSPFGG01000008.1_2
GCA_934454145.1_CDS	GCA_934454145.1	Bacteria	Bacillota_A	CAKSFT01	sp934454145	0	0	0	1	1	0	0	0			GCA_015488885.1_CDS-1		GCA_003151935.1_CDSPLYZ01000078.1_35		GCA_022984075.1_CDSJALAAD010000001.1_1057	GCA_021159465.1_CDSJAGGRR010000034.1_3	GCA_025054735.1_CDSJANWZG010000088.1_5	GCA_000196795.1_CDSCP002080.1_2825	GCA_001610895.1_CDSCP011273.1_2497	GCA_000024005.1_CDSCP001699.1_1487
GCA_934464705.1_CDS	GCA_934464705.1	Bacteria	Bacillota_A	CAKSKB01	sp934464705	0	0	0	1	1	0	0	0			GCA_913051775.1_CDS-1		GCA_013204185.1_CDSJABMOI010000112.1_4		GCA_000309385.1_CDSJH976537.1_2383	GCA_000016745.1_CDSCP000698.1_4002	GCA_000775285.1_CDSJJML01000003.1_105	GCA_020632715.1_CDSJACKFA010000004.1_283	GCA_008838325.1_CDSCP042829.1_2205	GCA_002252565.1_CDSNPML01000002.1_63
GCA_934500705.1_CDS	GCA_934500705.1	Bacteria	Bacillota_A	RGIG8748	sp934500705	0	0	0	0	1	0	0	0			GCA_001872725.1_CDS-1		GCA_014730235.1_CDSWJIO01000152.1_5		UCYNAWP_012954003.1	GCA_000017625.1_CDSCP000780.1_2063	GCA_001939115.1_CDSMQTZ01000047.1_54	GCA_002376965.1_CDSDFOV01000067.1_3	GCA_000510645.1_CDSKI783301.1_1581	GCA_002410325.1_CDSDHRK01000007.1_217
GCA_018918095.1_CDS	GCA_018918095.1	Bacteria	Bacillota_A	HGM11507	sp900761005	0	0	0	0	0	0	0	0			GCA_015231175.1_CDS-2		GCA_017883235.1_CDSJADGNY010000067.1_17		UCYNA2KFF41298.1	GCA_007641255.1_CDSCP036259.1_633	UCYNAWP_012954004.1	GCA_015488755.1_CDSWFNB01000019.1_19	GCA_014696065.1_CDSJACJPL010000019.1_8	GCA_000285535.1_CDSHE610987.1_281
GCA_022801925.1_CDS	GCA_022801925.1	Bacteria	Bacillota_A	JAAWTG01	sp022801925	0	0	0	2	1	0	0	0			GCA_000424685.1_CDS-2		GCA_013812265.1_CDSJACCTQ010000123.1_3		GCA_025054735.1_CDSJANWZG010000088.1_4	GCA_003990955.1_CDSBIFV01000001.1_35	UCYNA2KFF41297.1	GCA_024641505.1_CDSJAHECY010000062.1_5	GCA_000472905.1_CDSAXAR01000005.1_143	GCA_004341035.1_CDSSLXK01000004.1_18
GCA_002874775.1_CDS	GCA_002874775.1	Bacteria	Bacillota_A	Monoglobus	pectinilyticus	0	1	2	2	1	0	0	0			GCA_016714645.1-1		GCA_018141545.1_CDSCP064356.1_1049		GCA_000775285.1_CDSJJML01000003.1_106	GCA_000271485.2_CDSAKVN02000001.1_1934	Fischerella.muscicola.CCMEE5323WP_016865874.1	GCA_003337735.1_CDSQPJY01000012.1_13	GCA_000332275.1_CDSCM001776.1_819	GCA_021325635.1_CDSJAJPGV010000062.1_36
GCA_002252565.1_CDS	GCA_002252565.1	Bacteria	Bacillota_A	Petroclostridium	xylanilyticum	1	3	3	2	2	1	1	1			GCA_902826635.1_CDS-1		GCA_000472905.1_CDSAXAR01000006.1_169		GCA_001939115.1_CDSMQTZ01000047.1_55	GCA_013390565.1_CDSJACATZ010000001.1_2662	Nostoc.sp.PCC7120WP_010995612.1	GCA_014762505.1_CDSJABURS010000043.1_137	GCA_016200325.1_CDSJACQEZ010000011.1_231	GCA_014896485.1_CDSJADBKH010000021.1_24
GCA_000621765.1_CDS	GCA_000621765.1	Bacteria	Bacillota_A	Saccharofermentans	sp000621765	0	0	0	2	1	0	0	0			GCA_016874095.1_CDS-1		GCA_000382325.1_CDSKB908056.1_1014		GCA_002243045.1_CDSMBKP01000025.1_18	GCA_013390565.1_CDSJACATZ010000001.1_2673	Richelia.intracellularis.HH01WP_008231969.1	GCA_016714645.1MBK8637623.1	GCA_007641255.1_CDSCP036259.1_3064	GCA_016874775.1_CDSVGTJ01000200.1_1
GCA_017501105.1_CDS	GCA_017501105.1	Bacteria	Bacillota_A	RGIG7378	sp017501105	0	0	0	0	0	0	0	0			GCA_022071965.1_CDS-1		GCA_902826455.1_CDSCADEEV010000108.1_1		GCA_000204415.1_CDSCP002565.1_541	GCA_903928345.1_CDSCAIYQO010000184.1_33	Richelia.intracellularis.HM01WP_044257735.1	GCA_004296885.1_CDSSCVN01000015.1_113	GCA_000224515.2_CDSAGAF01000183.1_8	GCA_000510645.1_CDSKI783301.1_1581
GCA_902792515.1_CDS	GCA_902792515.1	Bacteria	Bacillota_A	UBA1212	sp902792515	0	0	0	1	1	0	0	0			GCA_000803645.1_CDS-1		GCA_002713365.1_CDSPASR01000004.1_41		GCA_003054495.1_CDSCP028514.1_2326	GCA_002410325.1_CDSDHRK01000006.1_16	GCA_003054495.1_CDSCP028514.1_2325	GCA_016200325.1_CDSJACQEZ010000011.1_229	GCA_004296885.1_CDSSCVN01000015.1_115	GCA_008838325.1_CDSCP042829.1_2205
GCA_012729955.1_CDS	GCA_012729955.1	Bacteria	Bacillota_A	DUPQ01	sp012729955	0	0	0	1	1	0	0	0			GCA_021568905.1_CDS-1		GCA_009835985.1_CDSVXWI01000045.1_11		GCA_024275145.1_CDSJAJRZR010000108.1_27	GCA_000421965.1_CDSATAY01000019.1_13	GCA_000204415.1_CDSCP002565.1_542	GCA_000019965.1_CDSCP001032.1_4261	GCA_001653195.1_CDSJXBB01000017.1_19	GCA_000332275.1_CDSCM001776.1_819
GCA_012744235.1_CDS	GCA_012744235.1	Bacteria	Bacillota_A	JAAYHZ01	sp012744235	0	0	0	0	0	0	0	0			GCA_000472505.1_CDS-1		GCA_002010915.1_CDSMTPG01000024.1_3		GCA_023512475.1_CDSJAILZL010000033.1_8	GCA_023415205.1_CDSJAEZLR010000043.1_36	GCA_002243045.1_CDSMBKP01000025.1_17	GCA_023169805.1_CDSAP024152.1_2820	GCA_016874775.1_CDSVGTJ01000006.1_45	GCA_014696065.1_CDSJACJPL010000019.1_8
GCA_000421965.1_CDS	GCA_000421965.1	Bacteria	Bacillota_A	Ruminiclostridium	papyrosolvens_A	0	0	0	3	3	1	1	2			GCA_015660915.1_CDS-1		GCA_002159075.1_CDSLZRT01000072.1_72		GCA_001829155.1_CDSMIAO01000074.1_27	GCA_000300255.2_CDSCP004049.1_1286	GCA_024275145.1_CDSJAJRZR010000108.1_26	GCA_002207765.1_CDSBDGJ01000100.1_24	GCA_022822005.1_CDSJAJECO010000047.1_18	GCA_016200325.1_CDSJACQEZ010000011.1_231
GCA_017961515.1_CDS	GCA_017961515.1	Bacteria	Bacillota_A	RGIG10202	sp017961515	0	0	0	1	0	0	0	0			GCA_025061835.1_CDS-1		GCA_018648325.1_CDSJABGRK010000006.1_12		GCA_003142185.1_CDSPLOR01000108.1_35	GCA_002410325.1_CDSDHRK01000046.1_12	GCA_005862285.1_CDSSZXW01000010.1_275	GCA_000510645.1_CDSKI783301.1_1583	GCA_900110215.1_CDSFOCX01000001.1_31	GCA_007641255.1_CDSCP036259.1_3064
GCA_023415205.1_CDS	GCA_023415205.1	Bacteria	Bacillota_A	DTU059	sp023415205	0	0	0	1	1	1	1	2			GCA_023229435.1_CDS-1		GCA_000714935.1_CDSJMIR01000040.1_36		GCA_003242895.1_CDSQKMY01000053.1_35	GCA_025059375.1_CDSJANXDO010000001.1_434	GCA_000426705.1_CDSAUFW01000017.1_139	GCA_002804065.1_CDSCP024955.1_470	GCA_000308475.2_CDSBAFT02000034.1_10	GCA_000224515.2_CDSAGAF01000183.1_8
GCA_000424145.1_CDS	GCA_000424145.1	Bacteria	Bacillota_A	Butyrivibrio	sp000424145	0	0	0	2	1	0	0	1			GCA_919902995.1_CDS-1		GCA_001510655.1_CDSLMVC01000002.1_918		GCA_903825275.1_CDSCAIKAA010000565.1_4	GCA_016875025.1_CDSVGSH01000071.1_5	GCA_903825275.1_CDSCAIKAA010000130.1_2	GCA_000430625.1_CDSAUMJ01000090.1_5	GCA_000981895.1_CDSLATD01000017.1_9	GCA_004296885.1_CDSSCVN01000015.1_115
GCA_900553225.1_CDS	GCA_900553225.1	Bacteria	Bacillota_A	CAG-492	sp900553225	0	0	0	0	0	0	0	0			GCA_000423845.1_CDS-1		GCA_000430625.1_CDSKE387180.1_22		GCA_000011905.1_CDSCP000027.1_1090	GCA_016875025.1_CDSVGSH01000071.1_6	GCA_014207565.1_CDSJACHGJ010000002.1_803	GCA_004341035.1_CDSSLXK01000038.1_31	GCA_000025265.1_CDSCP001854.1_3487	GCA_001653195.1_CDSJXBB01000017.1_19
GCA_000022325.1_CDS	GCA_000022325.1	Bacteria	Bacillota_A	Caldicellulosiruptor	bescii	0	0	0	2	1	0	0	0			GCA_020848745.1_CDS-1		GCA_021568905.1_CDSJAKGSB010000001.1_570		GCA_000426705.1_CDSAUFW01000017.1_140	GCA_007130145.1_CDSSLSY01000059.1_3	GCA_003142185.1_CDSPLOR01000108.1_34	GCA_000024005.1_CDSCP001699.1_1489	GCA_003344865.1_CDSCP031165.1_3551	GCA_016874775.1_CDSVGTJ01000006.1_45
GCA_000820705.1_CDS	GCA_000820705.1	Bacteria	Bacillota_A	Clostridium_AA	polynesiense	0	0	0	3	0	0	0	0			GCA_000014005.1_CDS-1		GCA_022072225.1_CDSJAJVIC010000004.1_3		GCA_014207565.1_CDSJACHGJ010000002.1_802	GCA_013178015.1_CDSJABLXR010000031.1_88	GCA_000011905.1_CDSCP000027.1_1089	GCA_002252565.1_CDSNPML01000002.1_65	GCA_002631715.1_CDSMRSX01000007.1_15	GCA_022822005.1_CDSJAJECO010000047.1_18
GCA_000213255.1_CDS	GCA_000213255.1	Bacteria	Bacillota_A	Mahella	australiensis	0	0	0	1	2	0	0	0			GCA_021325275.1_CDS-1		GCA_022821775.1_CDSJAJECY010000114.1_9		GCA_005862285.1_CDSSZXW01000010.1_274	GCA_015660915.1_CDSJACTTZ010000005.1_120	GCA_007859835.1_CDSSJPJ01000001.1_4318	GCA_002410325.1_CDSDHRK01000007.1_215	GCA_000379485.1_CDSKB902278.1_61	GCA_020632715.1_CDSJACKFA010000004.1_281
GCA_004138105.1_CDS	GCA_004138105.1	Bacteria	Bacillota_A	Xylanivirga	thermophila	0	0	0	1	0	0	0	0			GCA_020072805.1_CDS-2		GCA_002418965.1_CDSDIFD01000017.1_44		GCA_007859835.1_CDSSJPJ01000001.1_4319	GCA_002367275.1_CDSDFBE01000066.1_48	GCA_003242895.1_CDSQKMY01000053.1_36	GCA_000472905.1_CDSAXAR01000005.1_144	GCA_021568905.1_CDSJAKGSB010000005.1_29	GCA_003555505.2_CDSCP032152.2_825
GCA_018711655.1_CDS	GCA_018711655.1	Bacteria	Bacillota_A	Pullichristensenella	avicola	0	0	0	2	0	0	0	0			GCA_003142185.1_CDS-2		GCA_000025265.1_CDSCP001854.1_3863		GCA_022836495.1_CDSBQXM01000005.1_76	GCA_016840465.1_CDSJAEOSH010000032.1_14	GCA_001829155.1_CDSMIAO01000074.1_26	GCA_004341035.1_CDSSLXK01000004.1_20	GCA_000024805.1_CDSCP001804.1_1686	GCA_019358975.1_CDSJAHHIL010000012.1_96
GCA_000758885.1_CDS	GCA_000758885.1	Bacteria	Bacillota_A	Peptostreptococcus	sp000758885	0	0	0	1	0	0	0	0			GCA_016700195.1_CDS-1		GCA_000803645.1_CDSCP009122.1_1379		GCA_001829315.1_CDSMIAY01000010.1_72	GCA_004375965.1_CDSSOIS01000220.1_4	GCA_000341395.1_CDSCP003985.1_332	GCA_000285535.1_CDSHE610987.1_279	GCA_000378165.1_CDSKB899340.1_7	GCA_000317045.1_CDSCP003591.1_2684
GCA_000807675.2_CDS	GCA_000807675.2	Bacteria	Bacillota_A	Eubacterium	limosum	0	0	0	2	3	0	0	0			GCA_902826795.1_CDS-1		GCA_000015025.1_CDSCP000481.1_898		GCA_016219225.1_CDSJACRBX010000224.1_9	GCA_016183425.1_CDSJACPEP010000026.1_44	GCA_000422245.1_CDSATHI01000027.1_69	GCA_001618885.1_CDSCP015114.1_2232	GCA_022819905.1_CDSJAJEGJ010000001.1_91	Fischerella.muscicola.CCMEE5323WP_016865682.1
GCA_000468535.1_CDS	GCA_000468535.1	Bacteria	Bacillota_A	Anaerosphaera	mikwangii	0	1	1	1	0	0	0	0			GCA_015075375.1_CDS-1		GCA_016183025.1_CDSJACPFL010000302.1_2		GCA_000429905.1_CDSAUCT01000001.1_183	GCA_016183425.1_CDSJACPEP010000042.1_136	GCA_020444545.1_CDSJAHLKT010000004.1_566	GCA_001653195.1_CDSJXBB01000017.1_20	GCA_003344865.1_CDSCP031165.1_4244	GCA_000332315.1_CDSKB235938.1_86
GCA_016842005.1_CDS	GCA_016842005.1	Bacteria	Bacillota_A	JAENYD01	sp016842005	0	0	0	2	1	0	0	0			GCA_015233135.1_CDS-1		GCA_016183425.1_CDSJACPEP010000037.1_82		GCA_000422245.1_CDSATHI01000027.1_70	GCA_016193465.1_CDSJACPSE010000112.1_11	GCA_022836495.1_CDSBQXM01000005.1_77	GCA_016874775.1_CDSVGTJ01000006.1_44	GCA_024644435.1_CDSJAHEKZ010000019.1_29	GCA_000309385.1_CDSJH976537.1_1683
GCA_021083345.1_CDS	GCA_021083345.1	Bacteria	Bacillota_A	JAJGRE01	sp021083345	0	0	0	3	2	0	0	0			GCA_020444065.1_CDS-2		GCA_014696105.1_CDSJACJPO010000066.1_34		GCA_000341395.1_CDSCP003985.1_331	GCA_004375965.1_CDSSOIS01000220.1_3	GCA_023512475.1_CDSJAILZL010000033.1_9	GCA_021325635.1_CDSJAJPGV010000062.1_34	GCA_016209705.1_CDSJACQVR010000001.1_5	GCA_000317065.1_CDSCP003592.1_2977
GCA_000019085.1_CDS	GCA_000019085.1	Bacteria	Bacillota_A	Thermoanaerobacter	pseudethanolicus	0	0	0	1	1	0	0	0			GCA_007475525.1_CDS-1		GCA_019358975.1_CDSJAHHIL010000031.1_29		GCA_020444545.1_CDSJAHLKT010000004.1_567	GCA_016183425.1_CDSJACPEP010000026.1_43	GCA_000429905.1_CDSAUCT01000001.1_182	GCA_007641255.1_CDSCP036259.1_3062	GCA_015478725.1_CDSJADMIG010000002.1_184	GCA_903897715.1_CDSCAIUCS010000114.1_54
GCA_017301615.1_CDS	GCA_017301615.1	Bacteria	Bacillota_A	Koleobacter	methoxysyntrophicus	0	0	0	3	0	0	0	0			GCA_019694135.1_CDS-1		GCA_014696065.1_CDSJACJPL010000013.1_190		GCA_002410325.1_CDSDHRK01000019.1_52	GCA_016183425.1_CDSJACPEP010000042.1_135	GCA_001829315.1_CDSMIAY01000010.1_71	GCA_000224515.2_CDSAGAF01000183.1_6	GCA_021325015.1_CDSJAJPHY010000090.1_19	Nostoc.sp.PCC7120WP_010997811.1
GCA_021608145.1_CDS	GCA_021608145.1	Bacteria	Bacillota_A	Thermovorax	subterraneus	0	0	2	1	1	0	0	0			GCA_023269615.1_CDS-1		GCA_000309385.1_CDSJH976537.1_2554		GCA_002410325.1_CDSDHRK01000019.1_71	GCA_024275145.1_CDSJAJRZR010000108.1_30	GCA_016219225.1_CDSJACRBX010000224.1_10	GCA_014896485.1_CDSJADBKH010000021.1_22	GCA_000281175.1_CDSAP012337.1_320	GCA_000012625.1_CDSCP000110.1_2820
GCA_003561835.1_CDS	GCA_003561835.1	Bacteria	Bacillota_D	PWVN01	sp003561835	0	0	0	1	0	0	0	0			GCA_015233135.1_CDS-3		GCA_001939115.1_CDSMQTZ01000041.1_201		GCA_002252565.1_CDSNPML01000019.1_405	GCA_003242895.1_CDSQKMY01000053.1_32	GCA_002252565.1_CDSNPML01000019.1_404	GCA_002783405.1_CDSPFGG01000008.1_4	GCA_004296885.1_CDSSCVN01000015.1_114	GCA_014698235.1_CDSJACJSP010000013.1_16
GCA_018335855.1_CDS	GCA_018335855.1	Bacteria	Bacillota_D	UBA7523	sp018335855	0	0	0	0	0	0	0	0			GCA_018883245.1_CDS-1		GCA_015169395.1_CDSCP063458.1_5290		GCA_000421965.1_CDSATAY01000031.1_23	GCA_001829155.1_CDSMIAO01000074.1_30	GCA_002410325.1_CDSDHRK01000019.1_51	GCA_000981895.1_CDSLATD01000017.1_11	GCA_014896485.1_CDSJADBKH010000021.1_23	GCA_023511615.1_CDSJAIMBL010000083.1_7
GCA_016841605.1_CDS	GCA_016841605.1	Bacteria	Bacillota_D	DUNV01	sp016841605	0	0	0	1	3	1	1	1			GCA_000019965.1_CDS-1		GCA_021568905.1_CDSJAKGSB010000003.1_376		GCA_023415205.1_CDSJAEZLR010000045.1_197	GCA_016219225.1_CDSJACRBX010000224.1_6	GCA_000421965.1_CDSATAY01000031.1_22	GCA_000308475.2_CDSBAFT02000034.1_12	GCA_002238825.1_CDSMPNC01000004.1_128	GCA_001939115.1_CDSMQTZ01000052.1_59
GCA_022558445.1_CDS	GCA_022558445.1	Bacteria	Bacillota_D	Contubernalis	alkalaceticum	0	0	0	3	1	1	1	1			GCA_903825275.1_CDS-1		GCA_000332275.1_CDSCM001776.1_161		GCA_000017625.1_CDSCP000780.1_1175	GCA_000422245.1_CDSATHI01000027.1_73	GCA_023415205.1_CDSJAEZLR010000045.1_198	GCA_000025265.1_CDSCP001854.1_3488	GCA_016874775.1_CDSVGTJ01000006.1_52	GCA_014696105.1_CDSJACJPO010000049.1_28
GCA_022539405.1_CDS	GCA_022539405.1	Bacteria	Bacillota_D	Natranaerofaba	carboxydovora	0	1	0	3	1	0	0	0			GCA_903825275.1_CDS-4		GCA_000010065.1_CDSAP008231.1_747		GCA_021023085.1_CDSPGCK01000003.1_108	GCA_005862285.1_CDSSZXW01000010.1_271	GCA_002410325.1_CDSDHRK01000019.1_72	GCA_003344865.1_CDSCP031165.1_3550	GCA_002783405.1_CDSPFGG01000008.1_3	GCA_000775285.1_CDSJJML01000042.1_37
GCA_009711825.1_CDS	GCA_009711825.1	Bacteria	Bacillota_D	VEMY01	sp009711825	0	0	0	1	0	0	0	0			GCA_000092105.1_CDS-3		GCA_000012625.1_CDSCP000110.1_1185		GCA_018434355.1_CDSJAHDPL010000023.1_13	GCA_000426705.1_CDSAUFW01000017.1_143	GCA_000017625.1_CDSCP000780.1_1176	GCA_001610895.1_CDSCP011273.1_2495	GCA_008838325.1_CDSCP042829.1_2206	GCA_003233075.1_CDSQIKQ01000216.1_2
GCA_900111575.1_CDS	GCA_900111575.1	Bacteria	Bacillota_D	Anaerobranca	gottschalkii	0	0	0	0	0	0	0	0			GCA_007859835.1_CDS-1		GCA_000024805.1_CDSCP001804.1_4710		GCA_018835585.1_CDSJAHGVE010000013.1_69	GCA_014207565.1_CDSJACHGJ010000002.1_799	GCA_021023085.1_CDSPGCK01000003.1_107	GCA_000281175.1_CDSAP012337.1_319	GCA_001610895.1_CDSCP011273.1_2496	GCA_015488755.1_CDSWFNB01000019.1_17
GCA_018434355.1_CDS	GCA_018434355.1	Bacteria	Bacillota_C	UBA1444	sp018434355	0	0	0	0	1	1	1	1			GCA_009691245.1_CDS-1		GCA_001610895.1_CDSCP011273.1_4365		GCA_009929485.1_CDSSAAJ01000047.1_16	GCA_000429905.1_CDSAUCT01000001.1_186	GCA_000016165.1_CDSCP000612.1_2998	GCA_008326305.1_CDSBIXY01000055.1_3	GCA_016209705.1_CDSJACQVR010000001.1_6	GCA_002450905.1_CDSDKAT01000116.1_18
GCA_018434945.1_CDS	GCA_018434945.1	Bacteria	Bacillota_C	SL1-B47	sp018434945	0	0	0	4	1	1	1	1			GCA_000012865.1_CDS-1		GCA_014696065.1_CDSJACJPL010000026.1_31		GCA_017889545.1_CDSJAGFZV010000013.1_58	GCA_023512475.1_CDSJAILZL010000033.1_5	GCA_001730225.1_CDSMIJE01000032.1_121	GCA_008838325.1_CDSCP042829.1_2207	GCA_021325635.1_CDSJAJPGV010000062.1_35	GCA_002376965.1_CDSDFOV01000067.1_1
GCA_900102435.1_CDS	GCA_900102435.1	Bacteria	Bacillota_C	Thermosinus	thermophilus	0	0	0	5	1	0	0	0			GCA_002632265.1_CDS-1		GCA_016208165.1_CDSJACQYL010000133.1_50		GCA_007641255.1_CDSCP036259.1_4176	GCA_001829315.1_CDSMIAY01000010.1_75	GCA_016841045.1_CDSJAENZX010000059.1_4	GCA_003344865.1_CDSCP031165.1_4242	GCA_000510645.1_CDSKI783301.1_1582	GCA_011375345.1_CDSDRLM01000015.1_33
GCA_007641255.1_CDS	GCA_007641255.1	Bacteria	Bacillota_C	Sporomusa	termitida	1	3	3	5	1	2	2	4			GCA_904373265.1_CDS-1		GCA_019308995.1_CDSJAFDHD010000015.1_16		GCA_018434945.1_CDSJAHDOI010000017.1_6	GCA_022836495.1_CDSBQXM01000005.1_73	GCA_022558445.1_CDSCP054699.1_2247	GCA_001610895.1_CDSCP011273.1_4289	GCA_001618885.1_CDSCP015114.1_2233	GCA_900177345.1_CDSFWZT01000003.1_300
GCA_017889545.1_CDS	GCA_017889545.1	Bacteria	Bacillota_C	CTSoil-072	sp017889545	0	0	0	2	2	1	1	1			GCA_000224515.2_CDS-4		GCA_015478665.1_CDSJADMII010000005.1_60		GCA_003990955.1_CDSBIFV01000005.1_9	GCA_007859835.1_CDSSJPJ01000001.1_4320	GCA_016841605.1_CDSJAENYV010000001.1_353	GCA_002238825.1_CDSMPNC01000004.1_127	GCA_900110215.1_CDSFOCX01000001.1_29	GCA_000011705.1_CDSCP000010.1_1964
GCA_001611555.1_CDS	GCA_001611555.1	Bacteria	Bacillota_C	Anaerosporomusa	subterranea	0	0	0	3	1	1	1	1			GCA_000224515.2_CDS-5		GCA_021787985.1_CDSJAJYLG010000008.1_61		GCA_000271485.2_CDSAKVN02000001.1_4468	GCA_000341395.1_CDSCP003985.1_328	GCA_018434945.1_CDSJAHDOI010000017.1_7	GCA_900110215.1_CDSFOCX01000001.1_30	GCA_001610895.1_CDSCP011273.1_4290	GCA_000196795.1_CDSCP002080.1_2827
GCA_003990955.1_CDS	GCA_003990955.1	Bacteria	Bacillota_C	BIFV01	sp003990955	0	0	0	3	2	2	2	5			GCA_003054495.1_CDS-2		GCA_022825265.1_CDSJAJDXE010000005.1_47		GCA_001611555.1_CDSLSGP01000001.1_115	GCA_020444545.1_CDSJAHLKT010000004.1_570	GCA_018835585.1_CDSJAHGVE010000013.1_70	GCA_016874775.1_CDSVGTJ01000200.1_2	GCA_002207765.1_CDSBDGJ01000100.1_25	GCA_022184915.1_CDSJAGTJU010000002.1_523
GCA_017442105.1_CDS	GCA_017442105.1	Bacteria	Bacillota_C	RGIG982	sp017442105	0	0	0	2	0	0	0	0			GCA_016841045.1_CDS-3		GCA_020635855.1_CDSJACJYZ010000003.1_158		GCA_001730225.1_CDSMIJE01000032.1_122	GCA_000011905.1_CDSCP000027.1_1093	GCA_009929485.1_CDSSAAJ01000047.1_15	GCA_024244705.1_CDSJAAEOK010000086.1_13	GCA_023169805.1_CDSAP024152.1_2821	GCA_020632715.1_CDSJACKFA010000004.1_282
GCA_000271485.2_CDS	GCA_000271485.2	Bacteria	Bacillota_C	Pelosinus	fermentans	0	0	0	1	1	2	2	4			GCA_000016165.1_CDS-1		GCA_022616075.1_CDSJAKEFK010000292.1_1		GCA_000016165.1_CDSCP000612.1_2999	GCA_903825275.1_CDSCAIKAA010000565.1_3	GCA_018434355.1_CDSJAHDPL010000023.1_14	GCA_024644435.1_CDSJAHEKZ010000019.1_30	GCA_002252565.1_CDSNPML01000002.1_64	GCA_000308475.2_CDSBAFT02000034.1_11
GCA_012523975.1_CDS	GCA_012523975.1	Bacteria	Bacillota_C	JAAYSF01	sp012523975	0	0	0	3	0	0	0	0			GCA_002410325.1_CDS-1		GCA_021463145.1_CDSJAJTWZ010000024.1_10		GCA_016841045.1_CDSJAENZX010000059.1_5	GCA_003142185.1_CDSPLOR01000108.1_36	GCA_003990955.1_CDSBIFV01000005.1_8	GCA_016209705.1_CDSJACQVR010000001.1_7	GCA_002410325.1_CDSDHRK01000007.1_216	GCA_001697225.1_CDSCP014671.1_477
GCA_022840825.1_CDS	GCA_022840825.1	Bacteria	Bacillota_C	JALHDB01	sp022840825	0	0	0	3	1	0	0	0			GCA_003990955.1_CDS-1		GCA_016700195.1_CDSCP065005.1_3512		GCA_016841605.1_CDSJAENYV010000001.1_352	GCA_001683985.1_CDSMAEO01000128.1_17	GCA_017889545.1_CDSJAGFZV010000013.1_57	GCA_015478725.1_CDSJADMIG010000002.1_185	GCA_000024005.1_CDSCP001699.1_1488	GCA_000012625.1_CDSCP000110.1_2821
GCA_009929485.1_CDS	GCA_009929485.1	Bacteria	Bacillota_C	Anaeromusa	sp009929485	0	0	0	3	2	1	1	2			GCA_003990955.1_CDS-2		GCA_001780385.1_CDSMFGW01000122.1_4		GCA_022558445.1_CDSCP054699.1_2248	GCA_019084485.1_CDSJAHRFU010000088.1_3	GCA_007641255.1_CDSCP036259.1_4175	GCA_021325015.1_CDSJAJPHY010000090.1_18	GCA_016200325.1_CDSJACQEZ010000011.1_230	GCA_004684205.1_CDSSRIO01000001.1_284
GCA_018835585.1_CDS	GCA_018835585.1	Bacteria	Bacillota_C	Pelorhabdus	rhamnosifermentans	0	1	1	2	1	2	2	2			GCA_009929485.1_CDS-1		GCA_022562085.1_CDSJADFPY010000151.1_8			GCA_000305935.1_CDSCP003732.1_850	GCA_000271485.2_CDSAKVN02000001.1_4467		GCA_022822005.1_CDSJAJECO010000047.1_19	GCA_000379485.1_CDSKB902278.1_63
GCA_000024945.1_CDS	GCA_000024945.1	Bacteria	Bacillota_C	Veillonella	parvula	0	0	0	1	0	0	0	0			GCA_007641255.1_CDS-1		GCA_016178505.1_CDSJACOTG010000093.1_16			GCA_002207765.1_CDSBDGJ01000179.1_3	GCA_001611555.1_CDSLSGP01000001.1_116		GCA_007641255.1_CDSCP036259.1_3063	GCA_021568905.1_CDSJAKGSB010000005.1_28
GCA_000213975.1_CDS	GCA_000213975.1	Bacteria	Bacillota_C	Centipeda	periodontii	0	0	0	1	0	0	0	1			GCA_900102435.1_CDS-1		GCA_022616055.1_CDSJAKEFM010000346.1_3			GCA_000224515.2_CDSAGAF01000212.1_35			GCA_000224515.2_CDSAGAF01000183.1_7	GCA_000378165.1_CDSKB899340.1_8
GCA_900545025.1_CDS	GCA_900545025.1	Bacteria	Bacillota_C	URXU01	sp900545025	0	0	0	2	1	0	0	0			GCA_018835585.1_CDS-1		GCA_018648325.1_CDSJABGRK010000002.1_7			GCA_018835585.1_CDSJAHGVE010000002.1_34			GCA_000332275.1_CDSCM001776.1_2474	GCA_000981895.1_CDSLATD01000017.1_10
GCA_000184705.1_CDS	GCA_000184705.1	Bacteria	Bacillota_E	Thermaerobacter	marianensis	0	0	0	1	1	0	0	0			GCA_017889545.1_CDS-2		GCA_025060295.1_CDSJANXCH010000023.1_139			GCA_003990955.1_CDSBIFV01000009.1_35			GCA_014696065.1_CDSJACJPL010000027.1_511	GCA_014762505.1_CDSJABURS010000043.1_136
GCA_023511835.1_CDS	GCA_023511835.1	Bacteria	Bacillota_E	JAIMAT01	sp023511835	0	0	1	1	1	0	0	0			GCA_018434355.1_CDS-1		GCA_022760475.1_CDSJALEFZ010000045.1_85			GCA_007641255.1_CDSCP036259.1_1127			GCA_014698235.1_CDSJACJSP010000013.1_15	GCA_011375345.1_CDSDRLM01000015.1_32
GCA_019683875.1_CDS	GCA_019683875.1	Bacteria	Bacillota_E	Bu92	sp019683875	0	0	0	2	0	0	0	0			GCA_018434945.1_CDS-1		GCA_020439745.1_CDSJAGQSC010000019.1_119			GCA_000271485.2_CDSAKVN02000001.1_1161			GCA_000317065.1_CDSCP003592.1_2979	GCA_000019965.1_CDSCP001032.1_4262
GCA_021791995.1_CDS	GCA_021791995.1	Bacteria	Bacillota_E	JAJYVN01	sp021791995	0	0	0	1	2	0	0	0			GCA_001611555.1_CDS-1		GCA_024276305.1_CDSJAJRXK010000058.1_146			GCA_000016745.1_CDSCP000698.1_1215			GCA_014696105.1_CDSJACJPO010000049.1_29	GCA_016714645.1MBK8637622.1
GCA_003551215.1_CDS	GCA_003551215.1	Bacteria	Bacillota_E	PUMD01	sp003551215	0	0	0	2	0	0	0	0			GCA_000271485.2_CDS-1		GCA_021325275.1_CDSJAJPHL010000046.1_6			GCA_000012885.1_CDSCP000142.2_2166			GCA_023511615.1_CDSJAIMBL010000083.1_6	GCA_003337735.1_CDSQPJY01000012.1_14
GCA_020724425.1_CDS	GCA_020724425.1	Bacteria	Bacillota_E	DVGY01	sp020724425	0	0	0	1	0	0	0	0			GCA_000213255.1_CDS-1		GCA_000308475.2_CDSBAFT02000110.1_73			GCA_016208975.1_CDSJACQXA010000004.1_788			GCA_000317045.1_CDSCP003591.1_2685	GCA_024641505.1_CDSJAHECY010000062.1_4
GCA_021890795.1_CDS	GCA_021890795.1	Bacteria	Bacillota_E	ZC4RG38	sp021890795	0	0	0	1	0	0	0	0			GCA_013178045.1_CDS-1		GCA_003344865.1_CDSCP031165.1_4078			GCA_001872725.1_CDSMNWR01000108.1_9			GCA_000775285.1_CDSJJML01000042.1_38	GCA_000011705.1_CDSCP000010.1_1965
GCA_021795465.1_CDS	GCA_021795465.1	Bacteria	Bacillota_E	JAKADJ01	sp021795465	0	0	0	5	1	0	0	0			GCA_000472905.1_CDS-1		GCA_019347575.1_CDSJAHWKY010000012.1_139			GCA_016714645.1MBK8637714.1			GCA_000309385.1_CDSJH976537.1_1685	GCA_002376965.1_CDSDFOV01000067.1_2
GCA_000620305.1_CDS	GCA_000620305.1	Bacteria	Bacillota_B	Desulfitibacter	alkalitolerans	0	0	0	2	1	0	0	0			GCA_000019165.1_CDS-1		GCA_003144275.1_CDSNJBF01000043.1_13			GCA_003337735.1_CDSQPJY01000002.1_343			GCA_000332315.1_CDSKB235938.1_85	GCA_015488755.1_CDSWFNB01000019.1_18
GCA_016278515.1_CDS	GCA_016278515.1	Bacteria	Bacillota_B	JADQBR01	sp016278515	0	0	1	7	2	0	0	0			GCA_001829315.1_CDS-3		GCA_945872365.1_CDSCAMBZJ010000035.1_20			GCA_003229375.1_CDSQIDP01000121.1_19			GCA_003555505.2_CDSCP032152.2_1110	GCA_000196795.1_CDSCP002080.1_2826
GCA_002207765.1_CDS	GCA_002207765.1	Bacteria	Bacillota_B	Calderihabitans	maritimus	1	3	3	4	2	1	2	1			GCA_017302015.1_CDS-2		GCA_025054955.1_CDSJANWZE010000105.1_24			GCA_016212095.1_CDSJACRHH010000004.1_36			GCA_003344865.1_CDSCP031165.1_4243	GCA_003233075.1_CDSQIKQ01000216.1_3
GCA_002352935.1_CDS	GCA_002352935.1	Bacteria	Bacillota_B	UBA1874	sp002352935	0	0	0	2	0	0	0	0			GCA_020719045.1_CDS-1		GCA_000025265.1_CDSCP001854.1_3874			GCA_021789495.1_CDSJAJYJM010000043.1_14			GCA_000024805.1_CDSCP001804.1_1685	GCA_900177345.1_CDSFWZT01000003.1_299
GCA_018333865.1_CDS	GCA_018333865.1	Bacteria	Bacillota_B	JAGXSE01	sp018333865	0	0	0	5	0	0	0	0			GCA_003242895.1_CDS-2		GCA_001610895.1_CDSCP011273.1_4410			GCA_000019165.1_CDSCP000930.2_989			GCA_002631715.1_CDSMRSX01000007.1_16	GCA_000024805.1_CDSCP001804.1_1685
GCA_004353525.2_CDS	GCA_004353525.2	Bacteria	Bacillota_B	Zhaonella	formicivorans	0	0	1	1	1	0	0	0			GCA_002421805.1_CDS-1		GCA_019308905.1_CDSJAFDHF010000067.1_19			GCA_000224515.2_CDSAGAF01000125.1_10			GCA_022819905.1_CDSJAJEGJ010000001.1_92	GCA_002631715.1_CDSMRSX01000007.1_16
GCA_001513335.1_CDS	GCA_001513335.1	Bacteria	Bacillota_B	DTU086	sp001513335	0	1	1	1	0	0	0	0			GCA_022703585.1_CDS-1		GCA_002721445.1_CDSPBKN01000008.1_73			GCA_018333515.1_CDSJAGXSZ010000017.1_21			GCA_000379485.1_CDSKB902278.1_63	GCA_022819905.1_CDSJAJEGJ010000001.1_92
GCA_002410325.1_CDS	GCA_002410325.1	Bacteria	Bacillota_B	UBA5314	sp002410325	1	3	3	2	2	2	2	4			GCA_022710715.1_CDS-1		GCA_022827025.1_CDSJAJDTT010000307.1_16			GCA_016222905.1_CDSJACRPZ010000054.1_13			GCA_000378165.1_CDSKB899340.1_8	GCA_003555505.2_CDSCP032152.2_1110
GCA_013178045.1_CDS	GCA_013178045.1	Bacteria	Bacillota_B	Ch66	sp013178045	0	1	1	2	1	0	0	0			GCA_022703585.1_CDS-2		GCA_000472905.1_CDSAXAR01000016.1_12			GCA_021810565.1_CDSJAJZIM010000031.1_15			GCA_000981895.1_CDSLATD01000017.1_10	GCA_000309385.1_CDSJH976537.1_1685
GCA_002224645.1_CDS	GCA_002224645.1	Bacteria	Bacillota_B	Dehalobacterium	formicoaceticum	0	0	0	3	0	0	0	0			GCA_018819285.1_CDS-1		GCA_002804065.1_CDSCP024955.1_2838			GCA_007475525.1_CDSCP037899.1_419			GCA_021568905.1_CDSJAKGSB010000005.1_28	GCA_000332315.1_CDSKB235938.1_85
GCA_934702375.1_CDS	GCA_934702375.1	Bacteria	Bacillota_B	UBA7702	sp934702375	0	0	0	1	1	0	0	0			GCA_903901045.1_CDS-1		GCA_014762505.1_CDSJABURS010000043.1_132			GCA_021568905.1_CDSJAKGSB010000001.1_789			GCA_004684205.1_CDSSRIO01000001.1_284	GCA_000317065.1_CDSCP003592.1_2979
GCA_002418965.1_CDS	GCA_002418965.1	Bacteria	Bacillota_B	UBA5757	sp002418965	0	0	0	3	2	0	0	0			GCA_022072175.1_CDS-1		GCA_003337735.1_CDSQPJY01000003.1_191			GCA_001697225.1_CDSCP014671.1_48			GCA_001697225.1_CDSCP014671.1_477	GCA_903897715.1_CDSCAIUCS010000132.1_17
GCA_018432615.1_CDS	GCA_018432615.1	Bacteria	Bacillota_B	SM3-B62	sp018432615	0	0	0	4	1	0	0	0			GCA_016180425.1_CDS-1		GCA_000430625.1_CDSAUMJ01000047.1_24			GCA_004684205.1_CDSSRIO01000011.1_10			GCA_000308475.2_CDSBAFT02000034.1_11	Fischerella.muscicola.CCMEE5323WP_102205414.1
GCA_910585405.1_CDS	GCA_910585405.1	Bacteria	Bacillota_B	UBA7185	sp910585405	0	1	1	2	1	0	0	0			GCA_022709755.1_CDS-2		GCA_002153915.1_CDSMRZU01000003.1_6			GCA_000424685.1_CDSAUKJ01000018.1_289			GCA_020632715.1_CDSJACKFA010000004.1_282	Nostoc.sp.PCC7120WP_010997812.1
GCA_016887505.1_CDS	GCA_016887505.1	Bacteria	Bacillota_B	UBA5767	sp016887505	0	0	1	1	1	0	0	0			GCA_003141835.1_CDS-1		GCA_021787985.1_CDSJAJYLG010000037.1_22			GCA_919903025.1_CDSCAKKSE010000046.1_22			GCA_000012625.1_CDSCP000110.1_2821	GCA_023511615.1_CDSJAIMBL010000083.1_6
GCA_000224515.2_CDS	GCA_000224515.2	Bacteria	Bacillota_B	Desulfosporosinus	sp000224515	1	3	4	3	5	2	2	2			GCA_003141835.1_CDS-2		GCA_002804065.1_CDSCP024955.1_2745			GCA_002804065.1_CDSCP024955.1_1592			GCA_000019965.1_CDSCP001032.1_4262	GCA_000317045.1_CDSCP003591.1_2685
GCA_000016165.1_CDS	GCA_000016165.1	Bacteria	Bacillota_B	Desulfotomaculum	reducens	0	0	0	3	1	1	1	1			GCA_016931035.1_CDS-2		GCA_023511835.1_CDSJAIMAT010000028.1_3			GCA_000510645.1_CDSKI783301.1_245			GCA_014762505.1_CDSJABURS010000043.1_136	GCA_014696105.1_CDSJACJPO010000049.1_29
GCA_019084485.1_CDS	GCA_019084485.1	Bacteria	Bacillota_B	SURF-60	sp019084485	0	0	0	2	1	1	1	1			GCA_903889245.1_CDS-1		GCA_001049895.1_CDSCVPE01000006.1_1131			GCA_000430625.1_CDSKE387171.1_236			GCA_011375345.1_CDSDRLM01000015.1_32	GCA_014698235.1_CDSJACJSP010000013.1_15
GCA_000012865.1_CDS	GCA_000012865.1	Bacteria	Bacillota_B	Carboxydothermus	hydrogenoformans	0	1	1	0	1	0	0	0			GCA_903889245.1_CDS-3		GCA_001049895.1_CDSCVPE01000006.1_1132			UCYNAWP_012954002.1			GCA_016714645.1MBK8637622.1	GCA_000775285.1_CDSJJML01000042.1_38
GCA_000019165.1_CDS	GCA_000019165.1	Bacteria	Bacillota_B	Heliomicrobium	modesticaldum	0	0	0	3	1	1	1	1			GCA_903929765.1_CDS-1		GCA_009930475.1_CDSRZYC01000001.1_78			UCYNA2KFF41299.1			GCA_003337735.1_CDSQPJY01000012.1_14	GCA_019358975.1_CDSJAHHIL010000012.1_95
GCA_003054495.1_CDS	GCA_003054495.1	Bacteria	Bacillota_B	Carboxydocella	sporoproducens	0	0	0	2	2	1	1	1			GCA_903929765.1_CDS-2		GCA_000012625.1_CDSCP000110.1_2807			GCA_000309385.1_CDSJH976537.1_2384			GCA_000011705.1_CDSCP000010.1_1965	GCA_001939115.1_CDSMQTZ01000052.1_57
GCA_016841045.1_CDS	GCA_016841045.1	Bacteria	Bacillota_B	JAENZX01	sp016841045	0	0	0	2	3	1	1	0			GCA_003388555.1_CDS-1		GCA_021787985.1_CDSJAJYLG010000037.1_23			GCA_022984075.1_CDSJALAAD010000001.1_1058			GCA_002376965.1_CDSDFOV01000067.1_2	GCA_003344865.1_CDSCP031165.1_4243
GCA_012520795.1_CDS	GCA_012520795.1	Bacteria	Bacillota_G	DTU012	sp012520795	0	0	0	0	0	0	0	0			GCA_020722765.1_CDS-1		GCA_002010915.1_CDSMTPG01000043.1_5			GCA_000775285.1_CDSJJML01000003.1_107			GCA_015488755.1_CDSWFNB01000019.1_18	GCA_014896485.1_CDSJADBKH010000021.1_23
GCA_012798695.1_CDS	GCA_012798695.1	Bacteria	Bacillota_G	JAAZMR01	sp012798695	0	0	0	1	0	0	0	0			GCA_016873715.1_CDS-1		GCA_000309385.1_CDSJH976537.1_2994			GCA_001939115.1_CDSMQTZ01000047.1_56			GCA_000196795.1_CDSCP002080.1_2826	GCA_016874775.1_CDSVGTJ01000006.1_52
GCA_012839765.1_CDS	GCA_012839765.1	Bacteria	Bacillota_G	DUMW01	sp012839765	0	0	1	0	0	0	0	0			GCA_022705325.1_CDS-1		GCA_000317065.1_CDSCP003592.1_1911			GCA_025054735.1_CDSJANWZG010000088.1_3			GCA_003233075.1_CDSQIKQ01000216.1_3	GCA_002238825.1_CDSMPNC01000004.1_128
GCA_017656145.1_CDS	GCA_017656145.1	Bacteria	Bacillota_G	JACDOI01	sp017656145	0	0	0	3	2	0	0	0			GCA_017999915.1_CDS-2		GCA_014696065.1_CDSJACJPL010000027.1_43			Nostoc.sp.PCC7120WP_010995048.1			GCA_900177345.1_CDSFWZT01000003.1_299	GCA_900110215.1_CDSFOCX01000001.1_29
GCA_018435125.1_CDS	GCA_018435125.1	Bacteria	Bacillota_G	UBA4881	sp018435125	0	0	0	0	0	0	0	0			GCA_001683985.1_CDS-1		GCA_018432315.1_CDSJAHDLB010000031.1_72			Fischerella.muscicola.CCMEE5323WP_016865872.1			GCA_024641505.1_CDSJAHECY010000062.1_4	GCA_000281175.1_CDSAP012337.1_320
GCA_017656135.1_CDS	GCA_017656135.1	Bacteria	Bacillota_G	JACDOJ01	sp017656135	0	0	0	0	0	0	0	0			GCA_001789205.1_CDS-1		GCA_009838035.1_CDSVXSK01000005.1_18			Nostoc.sp.PCC7120WP_010995626.1			GCA_001939115.1_CDSMQTZ01000052.1_57	GCA_008838325.1_CDSCP042829.1_2206
GCA_020725425.1_CDS	GCA_020725425.1	Bacteria	Bacillota_G	DYFA01	sp020725425	0	0	0	1	1	0	0	0			GCA_001800605.1_CDS-2		GCA_025059375.1_CDSJANXDO010000002.1_187						GCA_008326305.1_CDSBIXY01000055.1_17	GCA_016209705.1_CDSJACQVR010000001.1_6
GCA_014896355.1_CDS	GCA_014896355.1	Bacteria	Bacillota_G	Bu52	sp014896355	0	0	0	1	0	0	0	0			GCA_001789205.1_CDS-2		GCA_016179685.1_CDSJACPCR010000083.1_93						Nostoc.sp.PCC7120WP_010997812.1	GCA_004296885.1_CDSSCVN01000015.1_114
GCA_012516115.1_CDS	GCA_012516115.1	Bacteria	Bacillota_G	JAAYXC01	sp012516115	0	0	1	1	0	0	0	0			GCA_016214265.1_CDS-2		GCA_016866785.1_CDSVGLH01000033.1_18						GCA_903897715.1_CDSCAIUCS010000132.1_17	GCA_021325635.1_CDSJAJPGV010000062.1_35
GCA_012735135.1_CDS	GCA_012735135.1	Bacteria	Bacillota_G	Capillibacterium	sp012735135	0	0	0	1	0	0	0	1			GCA_001653195.1_CDS-1		GCA_025054955.1_CDSJANWZE010000036.1_32						Fischerella.muscicola.CCMEE5323WP_102205414.1	GCA_001618885.1_CDSCP015114.1_2233
GCA_023394955.1_CDS	GCA_023394955.1	Bacteria	Bacillota_G	JAAYHS01	sp023394955	0	0	0	3	1	0	0	0			GCA_002159075.1_CDS-1		GCA_902826795.1_CDSCADEGD010000004.1_47						GCA_019358975.1_CDSJAHHIL010000012.1_95	GCA_001610895.1_CDSCP011273.1_2496
GCA_002399265.1_CDS	GCA_002399265.1	Bacteria	Bacillota_G	UBA4882	sp002399265	0	0	0	1	0	0	0	0			GCA_022072125.1_CDS-1		GCA_001464065.1_CDSLNDN01000020.1_5						GCA_002450905.1_CDSDKAT01000116.1_19	GCA_001610895.1_CDSCP011273.1_4290
GCA_000015025.1_CDS	GCA_000015025.1	Bacteria	Actinomycetota	Acidothermus	cellulolyticus	0	0	0	3	1	0	0	0			GCA_000430625.1_CDS-3		GCA_913056395.1_CDSCAJXMG010000001.1_19						GCA_000285535.1_CDSHE610987.1_280	GCA_007641255.1_CDSCP036259.1_3063
GCA_002288105.1_CDS	GCA_002288105.1	Bacteria	Actinomycetota	Planktophila	versatilis	0	0	0	1	2	0	0	0			GCA_001595385.3_CDS-2		GCA_945907755.1_CDSCAMDTN010000001.1_114						GCA_004341035.1_CDSSLXK01000004.1_19	GCA_000224515.2_CDSAGAF01000183.1_7
GCA_021848885.1_CDS	GCA_021848885.1	Bacteria	Actinomycetota	JAJZTN01	sp021848885	0	0	0	3	1	0	0	0			GCA_001797495.1_CDS-2		GCA_011058255.1_CDSJAALFH010000067.1_134						GCA_000196795.1_CDSCP002080.1_2827	GCA_016200325.1_CDSJACQEZ010000011.1_230
GCA_000092985.1_CDS	GCA_000092985.1	Bacteria	Actinomycetota	Nocardiopsis	dassonvillei	0	0	0	4	1	0	0	0			GCA_919903025.1_CDS-2		GCA_022572885.1_CDSJACZVC010000006.1_68						GCA_014762505.1_CDSJABURS010000043.1_135	GCA_008326305.1_CDSBIXY01000055.1_17
GCA_024644435.1_CDS	GCA_024644435.1	Bacteria	Actinomycetota	JAHEKZ01	sp024644435	1	2	2	2	0	0	0	0			GCA_000949635.1_CDS-2		GCA_016873275.1_CDSVGXO01000069.1_5						GCA_003337735.1_CDSQPJY01000012.1_15	GCA_023169805.1_CDSAP024152.1_2821
GCA_000981895.1_CDS	GCA_000981895.1	Bacteria	Actinomycetota	Streptomyces	odonnellii	1	3	3	4	1	0	0	0			GCA_004296885.1_CDS-2		GCA_020439745.1_CDSJAGQSC010000013.1_46						GCA_001697225.1_CDSCP014671.1_485	GCA_000024005.1_CDSCP001699.1_1488
GCA_001270745.1_CDS	GCA_001270745.1	Bacteria	Actinomycetota	Jiangella	muralis	0	0	0	6	2	0	0	0			GCA_015492305.1_CDS-1		GCA_001610895.1_CDSCP011273.1_544						GCA_004684205.1_CDSSRIO01000015.1_65	GCA_002783405.1_CDSPFGG01000008.1_3
GCA_001425175.1_CDS	GCA_001425175.1	Bacteria	Actinomycetota	Nocardioides	sp001425175	0	0	0	3	1	0	0	0			GCA_016212295.1_CDS-2		GCA_000019965.1_CDSCP001032.1_2974						GCA_015169395.1_CDSCP063458.1_2305	GCA_002450905.1_CDSDKAT01000116.1_19
GCA_000384115.1_CDS	GCA_000384115.1	Bacteria	Actinomycetota	Sporichthya	polymorpha	0	0	0	3	2	0	0	0			GCA_002010915.1_CDS-1		GCA_018396415.1_CDSJAGTRE010000002.1_96						GCA_000280925.3_CDSCP012109.1_6067	GCA_022822005.1_CDSJAJECO010000047.1_19
GCA_003634695.1_CDS	GCA_003634695.1	Bacteria	Actinomycetota	Motilibacter	peucedani	0	0	0	2	2	0	0	0			GCA_019084485.1_CDS-1		GCA_000025265.1_CDSCP001854.1_4723						GCA_005144585.1_CDSSSMQ01000018.1_111	GCA_000285535.1_CDSHE610987.1_280
GCA_000308475.2_CDS	GCA_000308475.2	Bacteria	Actinomycetota	Nocardia	brasiliensis	1	3	3	5	2	0	0	0			GCA_016208975.1_CDS-1		GCA_016193465.1_CDSJACPSE010000220.1_20						Horseshoe.crabXP_013787781.1	GCA_004341035.1_CDSSLXK01000004.1_19
GCA_000296505.1_CDS	GCA_000296505.1	Bacteria	Actinomycetota	Pauljensenia	turicensis_A	0	0	0	1	0	0	0	0			GCA_919902475.1_CDS-1		GCA_021325635.1_CDSJAJPGV010000034.1_158						Bryophyte.mossPNR28061.1	GCA_000510645.1_CDSKI783301.1_1582
GCA_021325015.1_CDS	GCA_021325015.1	Bacteria	Actinomycetota	JAJPHY01	sp021325015	1	2	2	2	0	0	0	0			GCA_919903025.1_CDS-1		GCA_016874095.1_CDSVGVH01000023.1_35						Oryza.sativaNP_001412665.1	GCA_000332275.1_CDSCM001776.1_2474
GCA_019347715.1_CDS	GCA_019347715.1	Bacteria	Actinomycetota	JAHWKU01	sp019347715	0	0	0	1	1	0	0	0			GCA_000017625.1_CDS-1		GCA_016874775.1_CDSVGTJ01000240.1_4						Oryza.sativaXP_066161142.1	GCA_014696065.1_CDSJACJPL010000027.1_511
GCA_004366205.1_CDS	GCA_004366205.1	Bacteria	Actinomycetota	SIRW01	sp004366205	0	0	0	1	1	0	0	0			GCA_000017625.1_CDS-2		GCA_016874095.1_CDSVGVH01000023.1_36						GCA_015169395.1_CDSCP063458.1_2304	GCA_002207765.1_CDSBDGJ01000100.1_25
GCA_020850945.1_CDS	GCA_020850945.1	Bacteria	Actinomycetota	QWHP01	sp020850945	0	0	0	2	2	0	0	0			GCA_000204415.1_CDS-2		GCA_009838035.1_CDSVXSK01000005.1_102						GCA_005144585.1_CDSSSMQ01000018.1_112	GCA_002252565.1_CDSNPML01000002.1_64
GCA_003577105.1_CDS	GCA_003577105.1	Bacteria	Actinomycetota	ATN3	sp003577105	0	0	0	2	1	0	0	0			GCA_000711905.1_CDS-1		GCA_016874095.1_CDSVGVH01000014.1_47						Agaricus.bisporusXP_006459026.1	GCA_002410325.1_CDSDHRK01000007.1_216
GCA_020201525.1_CDS	GCA_020201525.1	Bacteria	Actinomycetota	JAIVGO01	sp020201525	0	0	0	2	1	0	0	0			GCA_000789255.1_CDS-2		GCA_016874095.1_CDSVGVH01000005.1_124						Porphyridium.purpureumKAA8494252.1	GCA_015169395.1_CDSCP063458.1_2304
GCA_009380005.1_CDS	GCA_009380005.1	Bacteria	Actinomycetota	WHSQ01	sp009380005	0	0	0	2	2	0	0	0			GCA_000789255.1_CDS-1		GCA_902826635.1_CDSCADEFQ010000014.1_1						GCA_023261545.1_CDSJAHFOS010000197.1_6	GCA_005144585.1_CDSSSMQ01000018.1_112
GCA_013152275.1_CDS	GCA_013152275.1	Bacteria	Actinomycetota	BMS3Bbin01	sp013152275	0	0	0	3	1	0	0	0			GCA_015660995.1_CDS-1		GCA_001750645.1_CDSMEIF01000068.1_6						GCA_000280925.3_CDSCP012109.1_6068	Agaricus.bisporusXP_006459026.1
GCA_902596545.1_CDS	GCA_902596545.1	Bacteria	Actinomycetota	Actinomarina	sp902596545	0	0	0	1	1	0	0	0			GCA_002495885.1_CDS-1		GCA_025054955.1_CDSJANWZE010000098.1_9						GCA_002450905.1_CDSDKAT01000116.1_20	Porphyridium.purpureumKAA8494252.1
GCA_003344865.1_CDS	GCA_003344865.1	Bacteria	Actinomycetota	Euzebya	pacifica	2	5	5	4	1	0	0	0			GCA_002243045.1_CDS-2		Fischerella.muscicola.CCMEE5323WP_102205643.1						GCA_000332275.1_CDSCM001776.1_3998	GCA_000280925.3_CDSCP012109.1_6068
GCA_019347575.1_CDS	GCA_019347575.1	Bacteria	Actinomycetota	JAHWKY01	sp019347575	0	0	0	3	2	0	0	0			GCA_021023085.1_CDS-1		Nostoc.sp.PCC7120WP_010999149.1						GCA_014696065.1_CDSJACJPL010000018.1_207	GCA_023261545.1_CDSJAHFOS010000197.1_6
GCA_002843005.1_CDS	GCA_002843005.1	Bacteria	Actinomycetota	Anoxymicrobium	japonicum	0	0	0	1	0	0	1	0			GCA_002897955.1_CDS-1		GCA_000332275.1_CDSCM001776.1_1286						GCA_001610895.1_CDSCP011273.1_2495	GCA_004296885.1_CDSSCVN01000015.1_113
GCA_014360655.1_CDS	GCA_014360655.1	Bacteria	Actinomycetota	JACIXC01	sp014360655	0	0	0	1	1	0	0	0			GCA_000022325.1_CDS-1		GCA_020201525.1_CDSJAIVGO010000042.1_11						GCA_014698235.1_CDSJACJSP010000013.1_13	GCA_016200325.1_CDSJACQEZ010000011.1_229
GCA_000025265.1_CDS	GCA_000025265.1	Bacteria	Actinomycetota	Conexibacter	woesei	1	2	2	7	3	0	0	0			GCA_001858525.1_CDS-1		GCA_016874095.1_CDSVGVH01000008.1_14						GCA_000317045.1_CDSCP003591.1_2686	GCA_000019965.1_CDSCP001032.1_4261
GCA_018141545.1_CDS	GCA_018141545.1	Bacteria	Actinomycetota	Miltoncostaea	oceani	0	0	0	5	1	0	0	0			GCA_001771575.1_CDS-1		GCA_009838035.1_CDSVXSK01000028.1_72						GCA_000332315.1_CDSKB235939.1_75	GCA_002450905.1_CDSDKAT01000116.1_20
GCA_013812265.1_CDS	GCA_013812265.1	Bacteria	Actinomycetota	JACCTQ01	sp013812265	0	0	0	3	0	0	0	0			GCA_020052375.1_CDS-2		GCA_009838035.1_CDSVXSK01000028.1_165						GCA_000309385.1_CDSJH976537.1_4043	GCA_000332275.1_CDSCM001776.1_3998
GCA_014859345.1_CDS	GCA_014859345.1	Bacteria	Actinomycetota	Kmv30	sp014859345	0	0	0	1	1	0	0	0			GCA_000011905.1_CDS-1		GCA_016869765.1_CDSVGES01000017.1_15						GCA_000317065.1_CDSCP003592.1_2980	GCA_014696065.1_CDSJACJPL010000018.1_207
GCA_002347645.1_CDS	GCA_002347645.1	Bacteria	Actinomycetota	UBA2241	sp002347645	0	0	0	2	0	0	0	0			GCA_016876035.1_CDS-1		GCA_016183025.1_CDSJACPFL010000077.1_6						GCA_001939115.1_CDSMQTZ01000052.1_56	GCA_000024805.1_CDSCP001804.1_1684
GCA_024637035.1_CDS	GCA_024637035.1	Bacteria	Actinomycetota	JAHJSA01	sp024637035	0	0	0	4	2	0	0	0			GCA_002367275.1_CDS-1		GCA_016869765.1_CDSVGES01000041.1_8						GCA_014696105.1_CDSJACJPO010000074.1_84	GCA_001610895.1_CDSCP011273.1_2495
GCA_013695915.1_CDS	GCA_013695915.1	Bacteria	Actinomycetota	Rubrobacter_A	sp013695915	0	0	0	4	2	0	0	0			GCA_001771575.1_CDS-2		GCA_009838035.1_CDSVXSK01000004.1_72						GCA_023511615.1_CDSJAIMBL010000047.1_12	GCA_014698235.1_CDSJACJSP010000013.1_13
GCA_016649875.1_CDS	GCA_016649875.1	Bacteria	Actinomycetota	JAENWW01	sp016649875	0	0	0	0	0	0	0	0			GCA_016223245.1_CDS-3		GCA_002352935.1_CDSDDHO01000024.1_77						GCA_019358975.1_CDSJAHHIL010000012.1_93	GCA_000332315.1_CDSKB235939.1_75
GCA_905203045.1_CDS	GCA_905203045.1	Bacteria	Actinomycetota	Anaerotardibacter	sp900555755	0	0	0	1	1	0	0	0			GCA_016223245.1_CDS-2		GCA_001420695.1_CDSLJJB01000007.1_37						GCA_025054735.1_CDSJANWZG010000084.1_4	GCA_000309385.1_CDSJH976537.1_4043
GCA_022839745.1_CDS	GCA_022839745.1	Bacteria	Actinomycetota	Anaerosoma	sp022839745	0	0	0	1	1	0	0	0			GCA_015486285.1_CDS-1		GCA_002839765.1_CDSPGYR01000007.1_66						GCA_003555505.2_CDSCP032152.2_1863	GCA_000317045.1_CDSCP003591.1_2686
GCA_002339355.1_CDS	GCA_002339355.1	Bacteria	Actinomycetota	Subteraquimicrobium	carltonvillense	0	1	1	0	0	0	0	0			GCA_020444545.1_CDS-3		GCA_011526105.1_CDSWYAZ01000168.1_27						GCA_000775285.1_CDSJJML01000042.1_39	GCA_000317065.1_CDSCP003592.1_2980
GCA_015711795.1_CDS	GCA_015711795.1	Bacteria	Actinomycetota	Geothermocultor	quzhuomuensis	0	0	0	1	1	0	0	0			GCA_020444545.1_CDS-2		GCA_016192035.1_CDSJACPUW010000041.1_102						GCA_903897715.1_CDSCAIUCS010000040.1_8	GCA_001939115.1_CDSMQTZ01000052.1_56
GCA_020052375.1_CDS	GCA_020052375.1	Bacteria	Actinomycetota	JAGVPG01	sp020052375	0	1	0	1	2	0	0	0			GCA_020719645.1_CDS-1		GCA_002728755.1_CDSPBVT01000057.1_7						Fischerella.muscicola.CCMEE5323WP_102205416.1	GCA_014696105.1_CDSJACJPO010000074.1_84
GCA_018333515.1_CDS	GCA_018333515.1	Bacteria	Actinomycetota	Aquicultor	sp018333515	0	0	0	0	1	1	1	1			GCA_017882055.1_CDS-1		GCA_024244705.1_CDSJAAEOK010000033.1_160						Nostoc.sp.PCC7120WP_010997814.1	GCA_023511615.1_CDSJAIMBL010000047.1_12
GCA_020723435.1_CDS	GCA_020723435.1	Bacteria	Actinomycetota	DYIV01	sp020723435	0	0	0	1	3	0	0	0			GCA_013298875.1_CDS-1		GCA_003388555.1_CDSQQVD01000052.1_6						GCA_000024805.1_CDSCP001804.1_1684	GCA_019358975.1_CDSJAHHIL010000012.1_93
GCA_011046085.1_CDS	GCA_011046085.1	Bacteria	Actinomycetota	DSBK01	sp011046085	0	1	1	0	0	0	0	0			GCA_002717565.1_CDS-1		GCA_020439745.1_CDSJAGQSC010000025.1_138						GCA_000379485.1_CDSKB902278.1_68	GCA_025054735.1_CDSJANWZG010000084.1_4
GCA_012837825.1_CDS	GCA_012837825.1	Bacteria	Actinomycetota	Humimicrobium	sp012837825	0	0	0	2	0	0	0	0			GCA_009392005.1_CDS-1		GCA_913061235.1_CDSCAJXTB010000023.1_11						GCA_002631715.1_CDSMRSX01000007.1_17	GCA_003555505.2_CDSCP032152.2_1863
GCA_018830725.1_CDS	GCA_018830725.1	Bacteria	Actinomycetota	JAHJRV01	sp018830725	0	1	2	0	0	0	0	0			GCA_022449765.1_CDS-1		GCA_011526105.1_CDSWYAZ01000122.1_5						GCA_022819905.1_CDSJAJEGJ010000001.1_93	GCA_000775285.1_CDSJJML01000042.1_39
GCA_012840015.1_CDS	GCA_012840015.1	Bacteria	Bacillota_E	DUMF01	sp012840015	0	0	1	3	0	0	0	0			GCA_022449765.1_CDS-2		GCA_902826635.1_CDSCADEFQ010000037.1_6						GCA_000012625.1_CDSCP000110.1_2822	GCA_903897715.1_CDSCAIUCS010000040.1_8
GCA_012841375.1_CDS	GCA_012841375.1	Bacteria	Bacillota_E	UBA3951	sp012841375	0	0	0	1	0	0	0	0			GCA_016872495.1_CDS-1		GCA_014730275.1_CDSWJIL01000102.1_18						GCA_000378165.1_CDSKB899340.1_9	Fischerella.muscicola.CCMEE5323WP_102205416.1
GCA_013178305.1_CDS	GCA_013178305.1	Bacteria	Bacillota_E	JABLXB01	sp013178305	0	0	0	2	0	0	0	0			GCA_002238825.1_CDS-2		GCA_019308905.1_CDSJAFDHF010000005.1_90						GCA_021568905.1_CDSJAKGSB010000005.1_27	Nostoc.sp.PCC7120WP_010997814.1
GCA_007130145.1_CDS	GCA_007130145.1	Bacteria	Bacillota_E	SLSY01	sp007130145	0	0	0	3	0	0	0	1			GCA_022825265.1_CDS-1		GCA_021325015.1_CDSJAJPHY010000126.1_10						GCA_000011705.1_CDSCP000010.1_1966	GCA_000012625.1_CDSCP000110.1_2822
GCA_023475165.1_CDS	GCA_023475165.1	Bacteria	Bacillota_E	JAMCWA01	sp023475165	0	0	1	2	0	0	0	0			GCA_015478665.1_CDS-1		GCA_022447755.1_CDSJAKVBE010000024.1_17						GCA_000196795.1_CDSCP002080.1_2825	GCA_000378165.1_CDSKB899340.1_9
GCA_902812875.1_CDS	GCA_902812875.1	Bacteria	Bacillota_E	CADDZV01	sp902812875	0	0	0	0	0	0	0	0			GCA_025062275.1_CDS-1		GCA_000011705.1_CDSCP000010.1_114						GCA_001697225.1_CDSCP014671.1_476	GCA_021568905.1_CDSJAKGSB010000005.1_27
GCA_020725405.1_CDS	GCA_020725405.1	Bacteria	Bacillota_E	DYFB01	sp020725405	0	0	0	2	0	0	0	0			GCA_021787985.1_CDS-1		GCA_902826635.1_CDSCADEFQ010000009.1_22						GCA_004684205.1_CDSSRIO01000001.1_285	GCA_000379485.1_CDSKB902278.1_68
GCA_021811325.1_CDS	GCA_021811325.1	Bacteria	Bacillota_E	JAJZPE01	sp021811325	0	1	0	2	0	0	0	0			GCA_025054935.1_CDS-1		Cyanidioschyzon.merolaeBAM81256.1						GCA_022184915.1_CDSJAGTJU010000002.1_522	GCA_002631715.1_CDSMRSX01000007.1_17
GCA_020725675.1_CDS	GCA_020725675.1	Bacteria	Bacillota_E	DYEP01	sp020725675	0	0	0	2	0	0	0	0			GCA_025060295.1_CDS-1		GCA_002347645.1_CDSDDYF01000051.1_11						GCA_003233075.1_CDSQIKQ01000216.1_4	GCA_022819905.1_CDSJAJEGJ010000001.1_93
GCA_014360055.1_CDS	GCA_014360055.1	Bacteria	Bacillota_E	JACIYH01	sp014360055	0	0	0	1	0	0	0	0			GCA_013340765.1_CDS-1		GCA_000019165.1_CDSCP000930.2_2080						GCA_020632715.1_CDSJACKFA010000004.1_283	GCA_001697225.1_CDSCP014671.1_476
GCA_020725105.1_CDS	GCA_020725105.1	Bacteria	Bacillota_E	DYFQ01	sp020725105	0	0	0	2	0	0	0	0			GCA_013340765.1_CDS-2		GCA_000424145.1_CDSKE384137.1_204						GCA_003337735.1_CDSQPJY01000012.1_13	GCA_004684205.1_CDSSRIO01000001.1_285
GCA_002376005.1_CDS	GCA_002376005.1	Bacteria	Bacillota_E	UBA3561	sp002376005	0	0	1	1	0	0	0	0			GCA_002352365.1_CDS-1		GCA_900545025.1_CDSUQXH01000027.1_2						GCA_024641505.1_CDSJAHECY010000062.1_5	GCA_022184915.1_CDSJAGTJU010000002.1_522
GCA_021810565.1_CDS	GCA_021810565.1	Bacteria	Bacillota_E	JAJZIM01	sp021810565	0	0	0	1	2	1	1	1			GCA_018825785.1_CDS-1		GCA_000423745.1_CDSAUIO01000003.1_13						GCA_015488755.1_CDSWFNB01000019.1_19	GCA_003233075.1_CDSQIKQ01000216.1_4
GCA_021847575.1_CDS	GCA_021847575.1	Bacteria	Bacillota_E	JAJZQO01	sp021847575	0	0	0	4	1	0	0	0			GCA_013390565.1_CDS-1		GCA_016288855.1_CDSJAEELJ010000036.1_34						GCA_014762505.1_CDSJABURS010000043.1_137	GCA_011375345.1_CDSDRLM01000015.1_31
GCA_004367365.1_CDS	GCA_004367365.1	Bacteria	Bacillota_E	Acetocimmeria	pyornia	0	0	0	2	0	0	0	0			GCA_005889405.1_CDS-1		GCA_022777645.1_CDSJALFFX010000010.1_6						GCA_016714645.1MBK8637623.1	GCA_024641505.1_CDSJAHECY010000062.1_5
GCA_013178415.1_CDS	GCA_013178415.1	Bacteria	Bacillota_G	Ch115	sp013178415	0	1	1	1	1	0	0	0			GCA_902812405.1_CDS-1		GCA_023394955.1_CDSJAEWZY010000004.1_128						GCA_011375345.1_CDSDRLM01000015.1_31	GCA_003337735.1_CDSQPJY01000012.1_13
GCA_024653485.1_CDS	GCA_024653485.1	Bacteria	Bacillota_G	UBA6256	sp024653485	0	0	0	1	0	0	0	0			GCA_021325635.1_CDS-1		GCA_001730225.1_CDSMIJE01000006.1_28						GCA_900177345.1_CDSFWZT01000003.1_298	GCA_015488755.1_CDSWFNB01000019.1_19
GCA_024655925.1_CDS	GCA_024655925.1	Bacteria	Bacillota_G	JANLFS01	sp024655925	0	0	0	1	0	0	0	0			GCA_021325635.1_CDS-2		GCA_000224515.2_CDSAGAF01000218.1_16						GCA_002376965.1_CDSDFOV01000067.1_3	GCA_014762505.1_CDSJABURS010000043.1_137
GCA_900016865.1_CDS	GCA_900016865.1	Bacteria	Bacillota_G	DTU014	sp900016865	0	0	0	1	0	0	0	0			GCA_016200325.1_CDS-1		GCA_002252565.1_CDSNPML01000002.1_184						GCA_004296885.1_CDSSCVN01000015.1_113	GCA_016714645.1MBK8637623.1
GCA_002426645.1_CDS	GCA_002426645.1	Bacteria	Bacillota_G	UBA5435	sp002426645	0	0	0	0	0	0	0	0			GCA_016200325.1_CDS-3		GCA_000585395.1_CDSKK073875.1_3436						GCA_016200325.1_CDSJACQEZ010000011.1_229	GCA_020632715.1_CDSJACKFA010000004.1_283
GCA_000305935.1_CDS	GCA_000305935.1	Bacteria	Bacillota_B	Thermacetogenium	phaeum	0	0	1	4	1	1	1	1			GCA_016193465.1_CDS-1		GCA_000219725.1_CDSCP002868.1_1594						GCA_000019965.1_CDSCP001032.1_4261	GCA_002376965.1_CDSDFOV01000067.1_3
GCA_001594015.1_CDS	GCA_001594015.1	Bacteria	Bacillota_B	Moorella	mulderi	0	0	0	1	1	0	0	0			GCA_023265365.1_CDS-1		Bryophyte.mossPNR34975.1						GCA_022822005.1_CDSJAJECO010000047.1_20	GCA_900177345.1_CDSFWZT01000003.1_298
GCA_002919235.1_CDS	GCA_002919235.1	Bacteria	Bacillota_G	RSA5	sp002919235	0	0	0	1	0	0	0	0			GCA_016212215.1_CDS-1		Oryza.sativaNP_001403573.1						GCA_001653195.1_CDSJXBB01000017.1_20	GCA_000011705.1_CDSCP000010.1_1966
GCA_012521755.1_CDS	GCA_012521755.1	Bacteria	Bacillota_G	JAAZLZ01	sp012521755	0	0	0	0	0	0	0	0			GCA_001595385.3_CDS-1		GCA_021568905.1_CDSJAKGSB010000004.1_399						GCA_016874775.1_CDSVGTJ01000006.1_44	GCA_000196795.1_CDSCP002080.1_2825
GCA_001544015.1_CDS	GCA_001544015.1	Bacteria	Bacillota_G	Limnochorda	pilosa	0	0	0	2	1	0	0	0			GCA_001797495.1_CDS-1		GCA_018883245.1_CDSVEQL01000018.1_11						GCA_002783405.1_CDSPFGG01000008.1_4	GCA_022822005.1_CDSJAJECO010000047.1_20
GCA_012522555.1_CDS	GCA_012522555.1	Bacteria	Armatimonadota	DTKD01	sp012522555	0	0	0	1	0	0	0	0			GCA_919902475.1_CDS-2		GCA_002148795.1_CDSMPOB01000002.1_321						GCA_021325635.1_CDSJAJPGV010000062.1_34	GCA_002783405.1_CDSPFGG01000008.1_4
GCA_020846715.1_CDS	GCA_020846715.1	Bacteria	Armatimonadota	JADLDK01	sp020846715	0	0	0	1	1	0	0	0			GCA_016178585.1_CDS-1		GCA_022600535.1_CDSJAHZKE010000037.1_4						GCA_014896485.1_CDSJADBKH010000021.1_22	GCA_016874775.1_CDSVGTJ01000006.1_44
GCA_017993055.1_CDS	GCA_017993055.1	Bacteria	Armatimonadota	JAGONM01	sp017993055	0	0	0	1	1	0	0	0			GCA_016212295.1_CDS-1		GCA_003388555.1_CDSQQVD01000042.1_165						GCA_023169805.1_CDSAP024152.1_2820	GCA_001653195.1_CDSJXBB01000017.1_20
GCA_014202505.1_CDS	GCA_014202505.1	Bacteria	Armatimonadota	Armatimonas	rosea	0	0	0	3	2	0	0	0			GCA_021789495.1_CDS-3		GCA_000484535.1_CDSCP003587.1_2527						GCA_000510645.1_CDSKI783301.1_1583	GCA_023169805.1_CDSAP024152.1_2820
GCA_903927345.1_CDS	GCA_903927345.1	Bacteria	Armatimonadota	Fimbriimonas	sp903927345	0	1	1	2	1	0	0	0			GCA_024641705.1_CDS-2		GCA_025054735.1_CDSJANWZG010000054.1_7						GCA_002804065.1_CDSCP024955.1_470	GCA_000510645.1_CDSKI783301.1_1583
GCA_012517255.1_CDS	GCA_012517255.1	Bacteria	Armatimonadota	JAAYVH01	sp012517255	0	0	0	4	1	0	0	0			GCA_002327985.1_CDS-1		GCA_003555505.2_CDSCP032152.2_1934						GCA_000430625.1_CDSAUMJ01000090.1_5	GCA_002804065.1_CDSCP024955.1_470
GCA_023511455.1_CDS	GCA_023511455.1	Bacteria	Armatimonadota	HRBIN16	sp023511455	0	0	0	1	1	0	0	0			GCA_016209225.1_CDS-2		GCA_000317065.1_CDSCP003592.1_2966						GCA_007641255.1_CDSCP036259.1_3062	GCA_000430625.1_CDSAUMJ01000090.1_5
GCA_012512505.1_CDS	GCA_012512505.1	Bacteria	Armatimonadota	JAAZEB01	sp012512505	0	0	0	4	1	0	0	0			GCA_016222905.1_CDS-1		GCA_903893315.1_CDSCAITLU010000038.1_47						GCA_000224515.2_CDSAGAF01000183.1_6	GCA_002207765.1_CDSBDGJ01000100.1_24
GCA_020354555.1_CDS	GCA_020354555.1	Bacteria	Armatimonadota	CP070648	sp020354555	0	0	0	1	1	0	0	0			GCA_016180815.1_CDS-1		GCA_011526105.1_CDSWYAZ01000136.1_9						GCA_002207765.1_CDSBDGJ01000100.1_24	GCA_002252565.1_CDSNPML01000002.1_65
GCA_903928345.1_CDS	GCA_903928345.1	Bacteria	Armatimonadota	CAIYQO01	sp903928345	0	0	0	2	4	0	0	1			GCA_017993055.1_CDS-1		GCA_007130885.1_CDSSLRQ01000013.1_79						GCA_002252565.1_CDSNPML01000002.1_65	GCA_002410325.1_CDSDHRK01000007.1_215
GCA_013314775.1_CDS	GCA_013314775.1	Bacteria	Armatimonadota	JABUFB01	sp013314775	0	0	0	2	2	0	0	0			GCA_021799495.1_CDS-2		GCA_000803645.1_CDSCP009122.1_1387						GCA_002410325.1_CDSDHRK01000007.1_215	GCA_004341035.1_CDSSLXK01000038.1_31
GCA_025062195.1_CDS	GCA_025062195.1	Bacteria	Armatimonadota	DRYI01	sp025062195	0	0	0	2	0	0	0	0			GCA_016214265.1_CDS-1		GCA_014698235.1_CDSJACJSP010000008.1_53						GCA_004341035.1_CDSSLXK01000038.1_31	GCA_000024005.1_CDSCP001699.1_1489
GCA_002305165.1_CDS	GCA_002305165.1	Bacteria	Armatimonadota	UBA1398	sp002305165	0	0	0	1	0	0	0	0			GCA_001798075.1_CDS-1		GCA_945881775.1_CDSCAMCVE010000008.1_113						GCA_000024005.1_CDSCP001699.1_1489	GCA_000472905.1_CDSAXAR01000005.1_144
GCA_020850355.1_CDS	GCA_020850355.1	Bacteria	Armatimonadota	JADZEX01	sp020850355	0	0	0	3	2	0	0	0			GCA_000429905.1_CDS-1		GCA_000024805.1_CDSCP001804.1_6326						GCA_000472905.1_CDSAXAR01000005.1_144	GCA_004341035.1_CDSSLXK01000004.1_20
GCA_023169805.1_CDS	GCA_023169805.1	Bacteria	Armatimonadota	Abditibacterium	sp023169805	1	3	3	1	3	0	0	0			GCA_018433775.1_CDS-1		GCA_945907755.1_CDSCAMDTN010000013.1_39						GCA_004341035.1_CDSSLXK01000004.1_20	GCA_000285535.1_CDSHE610987.1_279
GCA_019637395.1_CDS	GCA_019637395.1	Bacteria	Eremiobacterota	JADMJV01	sp019637395	0	0	0	3	1	0	0	0			GCA_016208165.1_CDS-2		GCA_000382325.1_CDSKB908056.1_464						GCA_000285535.1_CDSHE610987.1_279	GCA_001618885.1_CDSCP015114.1_2232
GCA_902790465.1_CDS	GCA_902790465.1	Bacteria	Eremiobacterota	CADAWZ01	sp902790465	0	0	0	1	0	0	0	0			GCA_024275145.1_CDS-3		GCA_021732145.1_CDSJAKFVN010000013.1_28						GCA_001618885.1_CDSCP015114.1_2232	GCA_000281175.1_CDSAP012337.1_319
GCA_010028905.1_CDS	GCA_010028905.1	Bacteria	Eremiobacterota	RGZZ01	sp010028905	0	0	0	6	1	0	0	0			GCA_000981895.1_CDS-1		GCA_004295685.1_CDSAP019368.1_2564						GCA_000281175.1_CDSAP012337.1_319	GCA_008326305.1_CDSBIXY01000055.1_3
GCA_021287065.1_CDS	GCA_021287065.1	Bacteria	Eremiobacterota	JAJTBE01	sp021287065	0	0	0	2	1	0	0	0			GCA_000092985.1_CDS-1		GCA_010028905.1_CDSRGZZ01000143.1_2						GCA_008326305.1_CDSBIXY01000055.1_3	GCA_008838325.1_CDSCP042829.1_2207
GCA_021800275.1_CDS	GCA_021800275.1	Bacteria	Eremiobacterota	JAKAVV01	sp021800275	0	0	0	3	0	0	0	0			GCA_000308475.2_CDS-2		GCA_900299055.1_CDSOMII01000057.1_4						GCA_008838325.1_CDSCP042829.1_2207	GCA_000981895.1_CDSLATD01000017.1_11
GCA_016183865.1_CDS	GCA_016183865.1	Bacteria	Eremiobacterota	JACPDT01	sp016183865	0	0	0	3	0	0	0	0			GCA_001270745.1_CDS-2		Richelia.intracellularis.HH01WP_008231657.1						GCA_000981895.1_CDSLATD01000017.1_11	GCA_000308475.2_CDSBAFT02000034.1_12
GCA_022704525.1_CDS	GCA_022704525.1	Bacteria	Eremiobacterota	JAKJGF01	sp022704525	0	0	0	2	0	0	0	0			GCA_000384115.1_CDS-1		Richelia.intracellularis.HM01WP_008230950.1						GCA_000308475.2_CDSBAFT02000034.1_12	GCA_000025265.1_CDSCP001854.1_3488
GCA_021790935.1_CDS	GCA_021790935.1	Bacteria	Eremiobacterota	JAJYFL01	sp021790935	0	0	0	3	0	0	0	0			GCA_002288105.1_CDS-1		GCA_018814355.1_CDSJAHIZT010000035.1_6						GCA_000025265.1_CDSCP001854.1_3488	GCA_003344865.1_CDSCP031165.1_3550
GCA_902812405.1_CDS	GCA_902812405.1	Bacteria	Eremiobacterota	CADDZI01	sp902812405	0	0	0	3	1	0	0	0			GCA_003634695.1_CDS-2		GCA_002804065.1_CDSCP024955.1_2967						GCA_003344865.1_CDSCP031165.1_3550	GCA_003344865.1_CDSCP031165.1_4242
Bryophyte.moss.chloroplast	NC_005087.2	Bacteria	Cyanobacteriota	Physcomitrium	patens (chloroplast)	0	0	0	0	0	0	0	0			GCA_021848885.1_CDS-1		GCA_004341035.1_CDSSLXK01000005.1_143						GCA_003344865.1_CDSCP031165.1_4242	GCA_001610895.1_CDSCP011273.1_4289
Chloroplast.Streptophyta.Oryza.sativa	NC_031333.1	Bacteria	Cyanobacteriota	Oryza	sativa (chloroplast)	0	0	0	0	0	0	0	0			GCA_001270745.1_CDS-1		GCA_016839055.1_CDSJAEKNX010000008.1_135						GCA_001610895.1_CDSCP011273.1_4289	GCA_002238825.1_CDSMPNC01000004.1_127
Porphyridium.purpureum.chloroplast	NC_023133.1	Bacteria	Cyanobacteriota	Porphyridium	purpureum (chloroplast)	0	0	0	0	0	0	0	0			GCA_001425175.1_CDS-1		GCA_024637035.1_CDSJAGXFW010000022.1_67						GCA_002238825.1_CDSMPNC01000004.1_127	GCA_900110215.1_CDSFOCX01000001.1_30
Cyanidioschyzon.merolae.chloroplast	MK231135.1	Bacteria	Cyanobacteriota	Cyanidioschyzon	merolae (chloroplast)	0	0	0	0	0	0	0	0			GCA_000308475.2_CDS-1		GCA_009835985.1_CDSVXWI01000005.1_10						GCA_900110215.1_CDSFOCX01000001.1_30	GCA_016874775.1_CDSVGTJ01000200.1_2
GCA_022984075.1_CDS	GCA_022984075.1	Bacteria	Cyanobacteriota	Gloeomargarita	sp022984075	0	0	0	2	2	1	1	1			GCA_000384115.1_CDS-2		GCA_016209705.1_CDSJACQVR010000001.1_13						GCA_024644435.1_CDSJAHEKZ010000019.1_30	GCA_024244705.1_CDSJAAEOK010000086.1_13
GCA_003555505.2_CDS	GCA_003555505.2	Bacteria	Cyanobacteriota	Thermosynechococcus	elongatus_B	1	3	3	2	2	0	0	0			GCA_002288105.1_CDS-2		GCA_000025265.1_CDSCP001854.1_4205						GCA_016209705.1_CDSJACQVR010000001.1_7	GCA_024644435.1_CDSJAHEKZ010000019.1_30
UCYNA	GCF_000025125.1	Bacteria	Cyanobacteriota	Atelocyanobacterium	thalassa	0	0	0	1	0	1	1	1			GCA_003634695.1_CDS-1		GCA_000308475.2_CDSBAFT02000080.1_13						GCA_015478725.1_CDSJADMIG010000002.1_185	GCA_016209705.1_CDSJACQVR010000001.1_7
UCYNA2	GCA_000737945.1	Bacteria	Cyanobacteriota	Atelocyanobacterium	thalassa isolate SIO64986	0	0	0	1	0	1	1	1			GCA_000015025.1_CDS-1		GCA_003130845.1_CDSQEXW01000102.1_26						GCA_021325015.1_CDSJAJPHY010000090.1_18	GCA_015478725.1_CDSJADMIG010000002.1_185
GCA_000012625.1_CDS	GCA_000012625.1	Bacteria	Cyanobacteriota	Parasynechococcus	sp000012625	1	3	3	4	1	0	0	0			GCA_945903275.1_CDS-1		GCA_025056965.1_CDSJANWVF010000010.1_6						GCA_016874775.1_CDSVGTJ01000200.1_2	GCA_021325015.1_CDSJAJPHY010000090.1_18
GCA_000317065.1_CDS	GCA_000317065.1	Bacteria	Cyanobacteriota	PCC-7367	sp000317065	1	3	3	4	2	0	0	0			GCA_020850945.1_CDS-2		GCA_000012825.1_CDSCP000139.1_3256						GCA_024244705.1_CDSJAAEOK010000086.1_13	GCA_007641255.1_CDSCP036259.1_3062
GCA_000775285.1_CDS	GCA_000775285.1	Bacteria	Cyanobacteriota	Neosynechococcus	sphagnicola	1	3	3	2	2	1	1	1			GCA_003577105.1_CDS-1		GCA_003233075.1_CDSQIKQ01000248.1_10						GCA_003141555.1_CDSPLMN01000033.1_51	GCA_000224515.2_CDSAGAF01000183.1_6
GCA_000010065.1_CDS	GCA_000010065.1	Bacteria	Cyanobacteriota	Synechococcus	elongatus	0	0	0	4	2	0	0	0			GCA_019347715.1_CDS-1		GCA_001829155.1_CDSMIAO01000084.1_6						GCA_017409875.1_CDSJAFQRW010000011.1_289	GCA_014896485.1_CDSJADBKH010000021.1_22
GCA_000332315.1_CDS	GCA_000332315.1	Bacteria	Cyanobacteriota	Prochlorothrix	hollandica	1	3	3	2	2	0	0	0			GCA_018333515.1_CDS-1		GCA_016745075.1_CDSJADGDD010000001.1_395						GCA_018830725.1_CDSJAHJRV010000036.1_4	GCA_021325635.1_CDSJAJPGV010000062.1_34
GCA_903897715.1_CDS	GCA_903897715.1	Bacteria	Cyanobacteriota	CAIUCS01	sp903897715	1	3	3	2	1	0	0	0			GCA_009380005.1_CDS-2		GCA_013298875.1_CDSJAAFJH010000047.1_14						GCA_945872365.1_CDSCAMBZJ010000052.1_5	GCA_023475165.1_CDSJAMCWA010000103.1_9
GCA_000309385.1_CDS	GCA_000309385.1	Bacteria	Cyanobacteriota	Nodosilinea	nodulosa	1	3	3	4	4	1	1	1			GCA_020723435.1_CDS-3		GCA_000016745.1_CDSCP000698.1_1494						GCA_013178415.1_CDSJABLXA010000006.1_30	GCA_018830725.1_CDSJAHJRV010000036.1_4
Richelia.intracellularis.HH01	GCA_900299445.1	Bacteria	Cyanobacteriota	Richelia	intracellularis HH01	0	0	0	3	0	1	1	0			GCA_020354555.1_CDS-1		GCA_000424685.1_CDSAUKJ01000023.1_33						GCA_014361085.1_CDSJACIWG010000012.1_1	GCA_012840015.1_CDSDUMF01000003.1_20
Richelia.intracellularis.HM01	GCF_000350125.1	Bacteria	Cyanobacteriota	Richelia	intracellularis HM01	0	0	0	3	0	0	1	0			GCA_019637795.1_CDS-1		GCA_900112605.1_CDSFOMJ01000001.1_542						GCA_021811325.1_CDSJAJZPE010000049.1_8	GCA_000224515.2_CDSAGAF01000229.1_14
Fischerella.muscicola.CCMEE5323	GCF_002870665.1	Bacteria	Cyanobacteriota	Fischerella	muscicola CCMEE5323	1	3	3	3	2	3	2	1			GCA_024637035.1_CDS-1		GCA_015494165.1_CDSWGBS01000164.1_19						GCA_018652265.1_CDSJABICL010000045.1_7	GCA_000472905.1_CDSAXAR01000004.1_173
Nostoc.sp.PCC7120	GCF_000009705.1	Bacteria	Cyanobacteriota	Nostoc	PCC 7120	1	2	3	3	3	1	1	2			GCA_000341395.1_CDS-3		GCA_001697225.1_CDSCP014671.1_3003						GCA_903927345.1_CDSCAIYMO010000045.1_20	GCA_021608145.1_CDSJAKIHM010000019.1_30
GCA_000317045.1_CDS	GCA_000317045.1	Bacteria	Cyanobacteriota	PCC-7407	sp000317045	1	3	3	2	1	0	0	0			GCA_024275145.1_CDS-2		GCA_004684205.1_CDSSRIO01000021.1_1						GCA_016869765.1_CDSVGES01000010.1_27	GCA_016278515.1_CDSJADQBR010000058.1_8
GCA_014698235.1_CDS	GCA_014698235.1	Bacteria	Cyanobacteriota	CACIAM-69d	sp001698445	1	3	3	3	3	0	0	0			GCA_021737785.1_CDS-1		GCA_903925685.1_CDSCAIYGI010000300.1_5						GCA_018835585.1_CDSJAHGVE010000016.1_85	GCA_000305935.1_CDSCP003732.1_2015
GCA_001939115.1_CDS	GCA_001939115.1	Bacteria	Cyanobacteriota	GCF-001939115	sp001939115	1	3	3	3	3	1	1	1			GCA_000422245.1_CDS-1		GCA_017999615.1_CDSJAGNLM010000008.1_75						GCA_003661965.1_CDSQMXD01000035.1_3	GCA_002376005.1_CDSDFNJ01000013.1_60
GCA_023511615.1_CDS	GCA_023511615.1	Bacteria	Cyanobacteriota	Leptothermofonsia	sp023511615	1	3	3	1	2	0	0	0			GCA_021737785.1_CDS-2		GCA_002355415.1_CDSAP014936.1_2305						GCA_015661855.1_CDSDQVH01000134.1_16	GCA_018830725.1_CDSJAHJRV010000140.1_2
GCA_014696105.1_CDS	GCA_014696105.1	Bacteria	Cyanobacteriota	JAAUTJ01	sp014696105	1	3	3	3	3	0	0	0			GCA_019309045.1_CDS-1		GCA_022572885.1_CDSJACZVC010000025.1_19						GCA_014360825.1_CDSJACIWT010000002.1_22	GCA_014730175.1_CDSWJIR01000262.1_4
GCA_025054735.1_CDS	GCA_025054735.1	Bacteria	Cyanobacteriota	SKYG9	sp025054735	1	1	1	3	1	1	1	1			GCA_011046395.1_CDS-2		GCA_014762505.1_CDSJABURS010000018.1_54						GCA_003645645.1_CDSQNBH01000130.1_6	GCA_018820315.1_CDSJAHJOQ010000159.1_33
GCA_019358975.1_CDS	GCA_019358975.1	Bacteria	Cyanobacteriota	Trichocoleus	desertorum_A	1	3	3	3	1	0	0	0			GCA_016219225.1_CDS-3		GCA_011375345.1_CDSDRLM01000063.1_3						GCA_003019535.1_CDSNEXG01000011.1_11	GCA_022616055.1_CDSJAKEFM010000204.1_18
GCA_000332275.1_CDS	GCA_000332275.1	Bacteria	Cyanobacteriota	PCC-7336	sp000332275	1	3	3	4	1	0	0	0			GCA_023512475.1_CDS-1		GCA_013817245.1_CDSJACDDA010000005.1_156						GCA_003144275.1_CDSNJBF01000006.1_47	GCA_900177345.1_CDSFWZT01000007.1_195
GCA_014696065.1_CDS	GCA_014696065.1	Bacteria	Cyanobacteriota	FACHB-261	sp014696065	1	3	3	7	3	0	0	0			GCA_004296885.1_CDS-1		GCA_015490755.1_CDSWFXF01000019.1_4						GCA_023150615.1_CDSJAKLKO010000021.1_21	GCA_000024805.1_CDSCP001804.1_6733
GCA_000484535.1_CDS	GCA_000484535.1	Bacteria	Cyanobacteriota	Gloeobacter	kilaueensis	0	0	0	3	2	0	0	0			GCA_004296885.1_CDS-3		GCA_016195665.1_CDSJACPZD010000007.1_5						GCA_002366595.1_CDSDFBK01000084.1_6	GCA_005801425.1_CDSSYDY01000029.1_30
GCA_013298875.1_CDS	GCA_013298875.1	Bacteria	Cyanobacteriota	JAAFJH01	sp013298875	0	0	0	3	1	0	0	0			GCA_016875095.1_CDS-1		GCA_013348725.1_CDSCP054689.1_2778						GCA_000510645.1_CDSKI783301.1_1355	GCA_012103255.1_CDSWLXD01000001.1_1121
GCA_903930015.1_CDS	GCA_903930015.1	Bacteria	Cyanobacteriota	CAIYXB01	sp903930015	0	0	0	3	1	0	0	0			GCA_020846715.1_CDS-1		GCA_011058255.1_CDSJAALFH010000044.1_7						GCA_015493635.1_CDSWGCU01000079.1_39	GCA_016700195.1_CDSCP065005.1_925
GCA_001784585.1_CDS	GCA_001784585.1	Bacteria	Cyanobacteriota	2-02-FULL-35-15	sp001784585	0	0	0	4	0	0	0	0			GCA_005888095.1_CDS-2		GCA_000472505.1_CDSKI421430.1_87						GCA_910585405.1_CDSCAJUDO010000014.1_18	GCA_016708025.1_CDSJADJGQ010000002.1_669
GCA_020050685.1_CDS	GCA_020050685.1	Bacteria	Cyanobacteriota	JAGVKG01	sp020050685	0	0	0	2	0	0	0	0			GCA_945872365.1_CDS-2		GCA_000010065.1_CDSAP008231.1_2091						GCA_000468535.1_CDSAUQY01000005.1_319	GCA_018304765.1_CDSCP072643.1_407
GCA_001858525.1_CDS	GCA_001858525.1	Bacteria	Cyanobacteriota	Vampirovibrio	chlorellavorus	0	0	0	1	1	0	0	0			GCA_016192705.1_CDS-1		GCA_000242595.3_CDSCP003282.1_480						GCA_002874775.1_CDSCP020991.1_1930	GCA_002874775.1_CDSCP020991.1_1548
GCA_944325075.1_CDS	GCA_944325075.1	Bacteria	Cyanobacteriota	UBA1221	sp944325075	0	0	0	3	0	0	0	0			GCA_002011815.1_CDS-2		GCA_013360285.1_CDSJABWCM010000396.1_2						GCA_023150945.1_CDSJAKLJX010000014.1_29	GCA_004342885.1_CDSSMAB01000016.1_42
GCA_002783405.1_CDS	GCA_002783405.1	Bacteria	Cyanobacteriota	GCA-2770975	sp002783405	1	3	3	3	1	0	0	0			GCA_016222905.1_CDS-2		GCA_009930475.1_CDSRZYC01000028.1_8						GCA_905182795.1_CDSCAJJCZ010000018.1_8	GCA_001866075.3_CDSCP063356.1_672
GCA_016867235.1_CDS	GCA_016867235.1	Bacteria	Cyanobacteriota	VGJY01	sp016867235	0	0	0	2	0	0	0	0			GCA_023229435.1_CDS-2		GCA_022836495.1_CDSBQXM01000001.1_25						GCA_902826795.1_CDSCADEGD010000056.1_7	GCA_000620845.1_CDSKK211189.1_2606
GCA_018698675.1_CDS	GCA_018698675.1	Bacteria	Margulisbacteria	JABIPA01	sp018698675	0	0	0	1	0	0	0	0			GCA_003290465.1_CDS-1		GCA_000012885.1_CDSCP000142.2_1061						GCA_903893315.1_CDSCAITLU010000011.1_38	GCA_001375675.1_CDSLN831785.1_17
GCA_903864835.1_CDS	GCA_903864835.1	Bacteria	Margulisbacteria	CAIPHK01	sp903864835	0	0	0	2	0	0	0	0			GCA_017161705.1_CDS-1		GCA_001789205.1_CDSMFYT01000007.1_97						GCA_001513335.1_CDSLFTO01000057.1_9	GCA_012839765.1_CDSDUMW01000027.1_20
GCA_945888435.1_CDS	GCA_945888435.1	Bacteria	Margulisbacteria	CAMCZW01	sp945888435	0	0	0	2	0	0	0	0			GCA_012512505.1_CDS-1		GCA_013177995.1_CDSJABLXN010000008.1_34						GCA_013178045.1_CDSJABLXP010000026.1_5	GCA_012516115.1_CDSJAAYXC010000176.1_7
GCA_018646105.1_CDS	GCA_018646105.1	Bacteria	Margulisbacteria	JABGVJ01	sp018646105	0	0	0	0	0	0	0	0			GCA_024275955.1_CDS-2		GCA_001784585.1_CDSMFRN01000030.1_21						GCA_000012865.1_CDSCP000141.1_1392	GCA_021608145.1_CDSJAKIHM010000015.1_43
GCA_018700055.1_CDS	GCA_018700055.1	Bacteria	Margulisbacteria	JABISL01	sp018700055	0	0	0	1	0	0	0	0			GCA_000016745.1_CDS-2		GCA_900177705.1_CDSFXBA01000001.1_777						GCA_022539405.1_CDSCP054394.1_1416	GCA_023511835.1_CDSJAIMAT010000129.1_2
GCA_023249225.1_CDS	GCA_023249225.1	Bacteria	Margulisbacteria	JAHFDA01	sp023249225	0	0	0	4	2	0	0	0			GCA_000012885.1_CDS-3		GCA_903930015.1_CDSCAIYXB010000161.1_2						GCA_020052375.1_CDSJAGVPG010000021.1_228	GCA_945872365.1_CDSCAMBZJ010000052.1_5
GCA_003242895.1_CDS	GCA_003242895.1	Bacteria	Margulisbacteria	GWF2-39-127	sp003242895	0	0	0	3	2	1	1	1			GCA_016866785.1_CDS-3		GCA_900299345.1_CDSOMJM01000065.1_25						GCA_002339355.1_CDSDDKQ01000041.1_2	GCA_014361085.1_CDSJACIWG010000012.1_1
GCA_020719045.1_CDS	GCA_020719045.1	Bacteria	Margulisbacteria	DYQY01	sp020719045	0	0	0	1	1	0	0	0			GCA_024278235.1_CDS-1		GCA_003009755.1_CDSPXUB01000039.1_25						GCA_011046085.1_CDSDSBK01000017.1_17	GCA_013178415.1_CDSJABLXA010000006.1_30
GCA_003864455.1_CDS	GCA_003864455.1	Bacteria	Margulisbacteria	Termititenax	aidoneus	0	0	0	1	1	0	0	0			GCA_000341545.2_CDS-2		GCA_007693585.1_CDSREDH01000101.1_20						GCA_903929765.1_CDSCAIYVX010000083.1_79	GCA_018835585.1_CDSJAHGVE010000016.1_85
GCA_001771575.1_CDS	GCA_001771575.1	Bacteria	Margulisbacteria	XYB2-FULL-45-9	sp001771575	0	0	0	1	2	0	0	0			GCA_022836495.1_CDS-1		GCA_020349885.1_CDSCP070701.1_1281						GCA_000447245.1_CDSAUYT01000001.1_1494	GCA_903927345.1_CDSCAIYMO010000045.1_20
GCA_016223245.1_CDS	GCA_016223245.1	Bacteria	Margulisbacteria	JACRPL01	sp016223245	0	0	0	1	3	0	0	0			GCA_022836495.1_CDS-2		GCA_021799495.1_CDSJAJZAI010000001.1_16						GCA_001999965.1_CDSCP019646.1_1952	GCA_016869765.1_CDSVGES01000010.1_27
GCA_018823125.1_CDS	GCA_018823125.1	Bacteria	Margulisbacteria	JAHJIW01	sp018823125	0	0	0	2	1	0	0	0			GCA_016212095.1_CDS-1		GCA_022827025.1_CDSJAJDTT010000172.1_45						GCA_016708025.1_CDSJADJGQ010000004.1_95	GCA_003019535.1_CDSNEXG01000011.1_11
GCA_000784835.1_CDS	GCA_000784835.1	Bacteria	Thermotogota	Thermotoga	sp000784835	0	0	0	2	1	0	0	0			GCA_000313175.2_CDS-2		GCA_016207515.1_CDSJACQPN010000005.1_54							GCA_015661855.1_CDSDQVH01000134.1_16
GCA_003538775.1_CDS	GCA_003538775.1	Bacteria	Thermotogota	UBA12178	sp003538775	0	0	0	3	0	0	0	0			GCA_000429905.1_CDS-3		GCA_023249225.1_CDSJAHFDA010000018.1_13							GCA_003645645.1_CDSQNBH01000130.1_6
GCA_900129175.1_CDS	GCA_900129175.1	Bacteria	Thermotogota	Marinitoga	hydrogenitolerans	0	0	0	2	1	0	0	0			GCA_016209225.1_CDS-1		GCA_000341545.2_CDSHG422173.1_2047							GCA_003661965.1_CDSQMXD01000035.1_3
GCA_002071085.1_CDS	GCA_002071085.1	Bacteria	Thermotogota	MWEM01	sp002071085	0	0	0	2	0	0	0	0			GCA_016219225.1_CDS-1		GCA_000014005.1_CDSCP000360.1_2008							GCA_004353525.2_CDSCP085524.1_104
GCA_000745455.1_CDS	GCA_000745455.1	Bacteria	Thermotogota	Mesoaciditoga	lauensis	0	0	0	2	1	0	0	0			GCA_022072025.1_CDS-2		GCA_005772955.1_CDSSXID01000039.1_19							GCA_016887505.1_CDSCP069393.1_2306
GCA_015486095.1_CDS	GCA_015486095.1	Bacteria	Thermotogota	B3-G13	sp015486095	0	0	0	2	0	0	0	0			GCA_913061235.1_CDS-1		GCA_004356015.1_CDSSMYD01000193.1_4							GCA_015660995.1_CDSJACTUC010000012.1_11
GCA_000284335.1_CDS	GCA_000284335.1	Bacteria	Caldisericota	Caldisericum	exile	0	0	0	1	0	0	0	0			GCA_018814445.1_CDS-1		GCA_001427905.1_CDSLMEF01000001.1_162							GCA_003144275.1_CDSNJBF01000006.1_47
GCA_021373025.1_CDS	GCA_021373025.1	Bacteria	Caldisericota	Cryosericum	sp021373025	0	0	0	1	0	0	0	0			GCA_002796345.1_CDS-1		GCA_013177855.1_CDSJABLYA010000001.1_651							GCA_023150615.1_CDSJAKLKO010000021.1_21
GCA_021158845.1_CDS	GCA_021158845.1	Bacteria	Caldisericota	B22-G15	sp021158845	0	0	0	1	0	0	0	0			GCA_903847975.1_CDS-1		GCA_024641705.1_CDSJAHECO010000001.1_347							GCA_902826885.1_CDSCADEGL010000023.1_41
GCA_017999835.1_CDS	GCA_017999835.1	Bacteria	Caldisericota	JAGNLA01	sp017999835	0	0	0	1	1	0	0	0			GCA_012729815.1_CDS-1		GCA_001803045.1_CDSMHAR01000093.1_28							GCA_000510645.1_CDSKI783301.1_1355
GCA_021372585.1_CDS	GCA_021372585.1	Bacteria	Caldisericota	UBA6126	sp002428295	0	0	0	1	0	0	0	0			GCA_016934315.1_CDS-1		GCA_007748055.1_CDSCP036279.1_1506							GCA_002366595.1_CDSDFBK01000084.1_6
GCA_000281175.1_CDS	GCA_000281175.1	Bacteria	Chloroflexota	Caldilinea	aerophila	1	3	3	3	2	0	0	0			GCA_016931035.1_CDS-1		GCA_021325275.1_CDSJAJPHL010000035.1_88							GCA_910585405.1_CDSCAJUDO010000014.1_18
GCA_016235055.1_CDS	GCA_016235055.1	Bacteria	Chloroflexota	JACRMK01	sp016235055	0	0	0	5	0	0	0	0			GCA_005862285.1_CDS-1		GCA_007132345.1_CDSSLOV01000339.1_3							GCA_000468535.1_CDSAUQY01000005.1_319
GCA_025060615.1_CDS	GCA_025060615.1	Bacteria	Chloroflexota	JANXBS01	sp025060615	0	0	0	2	2	0	0	0			GCA_023954815.1_CDS-1		GCA_016873715.1_CDSVGWF01000010.1_56							GCA_002874775.1_CDSCP020991.1_1930
GCA_002842085.1_CDS	GCA_002842085.1	Bacteria	Chloroflexota	CG2-30-64-16	sp002842085	0	0	0	2	1	0	0	0			GCA_015169395.1_CDS-4		GCA_015075375.1_CDSJABTUM010000006.1_33							GCA_905182795.1_CDSCAJJCZ010000018.1_8
GCA_016719785.1_CDS	GCA_016719785.1	Bacteria	Chloroflexota	JADJYJ01	sp016719785	0	0	0	2	1	0	0	0			GCA_020720805.1_CDS-1		GCA_018304765.1_CDSCP072643.1_443							GCA_023150945.1_CDSJAKLJX010000014.1_29
GCA_019695115.1_CDS	GCA_019695115.1	Bacteria	Chloroflexota	SSF26	sp019695115	0	0	0	3	2	0	0	0			GCA_016218805.1_CDS-1		GCA_022184915.1_CDSJAGTJU010000006.1_165							GCA_021162805.1_CDSJAGGXZ010000014.1_18
GCA_014360855.1_CDS	GCA_014360855.1	Bacteria	Chloroflexota	JACIWP01	sp014360855	0	0	0	1	0	0	0	0			GCA_022072085.1_CDS-1		GCA_025054955.1_CDSJANWZE010000031.1_90							GCA_902826795.1_CDSCADEGD010000056.1_7
GCA_025062375.1_CDS	GCA_025062375.1	Bacteria	Chloroflexota	SpSt-600	sp025062375	0	0	0	2	1	0	0	0			GCA_021805985.1_CDS-1		GCA_002631715.1_CDSMRSX01000019.1_3							GCA_903893315.1_CDSCAITLU010000011.1_38
GCA_900187885.1_CDS	GCA_900187885.1	Bacteria	Chloroflexota	Thermoflexus	hugenholtzii	0	0	0	3	2	0	0	0			GCA_021805985.1_CDS-2		GCA_016219225.1_CDSJACRBX010000296.1_2							GCA_002339355.1_CDSDDKQ01000041.1_2
GCA_015490995.1_CDS	GCA_015490995.1	Bacteria	Chloroflexota	S141-23	sp015490995	0	0	0	3	2	0	0	0			GCA_005772955.1_CDS-1		GCA_902812465.1_CDSCADDZE010000021.1_21							GCA_011046085.1_CDSDSBK01000017.1_17
GCA_003130845.1_CDS	GCA_003130845.1	Bacteria	Chloroflexota	UBA5195	sp003130845	0	0	0	2	1	0	0	0			GCA_022184915.1_CDS-4		GCA_023150945.1_CDSJAKLJX010000007.1_4							GCA_013178045.1_CDSJABLXP010000026.1_5
GCA_017882055.1_CDS	GCA_017882055.1	Bacteria	Chloroflexota	JADGQE01	sp017882055	0	0	0	2	2	0	0	0			GCA_005144585.1_CDS-1		GCA_016208975.1_CDSJACQXA010000004.1_360							GCA_000012865.1_CDSCP000141.1_1392
GCA_003696605.1_CDS	GCA_003696605.1	Bacteria	Chloroflexota	J033	sp003696605	0	0	0	2	1	0	0	0			GCA_020848545.1_CDS-1		GCA_022705325.1_CDSJAKJER010000005.1_123							GCA_001513335.1_CDSLFTO01000057.1_9
GCA_025056965.1_CDS	GCA_025056965.1	Bacteria	Chloroflexota	JAAFGM01	sp025056965	0	0	0	2	2	0	0	0			GCA_020848905.1_CDS-1		GCA_902826795.1_CDSCADEGD010000031.1_4							GCA_001999965.1_CDSCP019646.1_1952
GCA_018432315.1_CDS	GCA_018432315.1	Bacteria	Chloroflexota	LM3-B42	sp018432315	0	0	0	6	1	0	0	0			GCA_005772855.1_CDS-1		GCA_001610895.1_CDSCP011273.1_4662							GCA_903929765.1_CDSCAIYVX010000083.1_79
GCA_020719645.1_CDS	GCA_020719645.1	Bacteria	Chloroflexota	DYPW01	sp020719645	0	0	0	1	1	0	0	0			GCA_001610895.1_CDS-1		GCA_902826455.1_CDSCADEEV010000033.1_33							GCA_016708025.1_CDSJADJGQ010000004.1_95
GCA_023544525.1_CDS	GCA_023544525.1	Bacteria	Chloroflexota	JAMJFU01	sp023544525	0	0	0	4	0	0	0	0			GCA_002450905.1_CDS-3		GCA_005888095.1_CDSVBKF01000090.1_97							GCA_000447245.1_CDSAUYT01000001.1_1494
GCA_013178015.1_CDS	GCA_013178015.1	Bacteria	Chloroflexota	Ch71	sp013178015	0	0	0	6	0	0	0	1			GCA_903893315.1_CDS-1		GCA_020848905.1_CDSJADLHG010000016.1_58							GCA_018820315.1_CDSJAHJOQ010000073.1_118
GCA_001306175.1_CDS	GCA_001306175.1	Bacteria	Chloroflexota	Ardenticatena	maritima	0	0	0	2	1	0	0	0			GCA_012517255.1_CDS-1		GCA_003290465.1_CDSCP030759.1_1075
GCA_016703025.1_CDS	GCA_016703025.1	Bacteria	Chloroflexota	Avedoeria	danica	0	0	0	2	0	0	0	0			GCA_014202505.1_CDS-1		GCA_022821775.1_CDSJAJECY010000208.1_24
GCA_002366595.1_CDS	GCA_002366595.1	Bacteria	Chloroflexota	UBA7937	sp002366595	0	1	1	1	1	0	0	0			GCA_014202505.1_CDS-2		GCA_016866785.1_CDSVGLH01000011.1_16
GCA_014360825.1_CDS	GCA_014360825.1	Bacteria	Chloroflexota	JACIWT01	sp014360825	0	1	0	1	1	0	0	0			GCA_016874775.1_CDS-1		GCA_007859835.1_CDSSJPJ01000001.1_4021
GCA_012729155.1_CDS	GCA_012729155.1	Bacteria	Chloroflexota	JAAYDS01	sp012729155	0	0	0	3	1	0	0	0			GCA_020850355.1_CDS-2		GCA_020444065.1_CDSJAHLLQ010000001.1_115
GCA_008326305.1_CDS	GCA_008326305.1	Bacteria	Chloroflexota	Dictyobacter	arantiisoli	1	3	3	2	1	0	0	0			GCA_903928345.1_CDS-1		GCA_945872365.1_CDSCAMBZJ010000013.1_82
GCA_000024985.1_CDS	GCA_000024985.1	Bacteria	Chloroflexota	Sphaerobacter	thermophilus	0	0	0	2	0	0	0	0			GCA_903927345.1_CDS-1		GCA_005772855.1_CDSSXIK01000170.1_9
GCA_000025005.1_CDS	GCA_000025005.1	Bacteria	Chloroflexota	Thermobaculum	terrenum	0	0	0	1	1	0	0	0			GCA_000484535.1_CDS-2		GCA_019637795.1_CDSJAHBUY010000007.1_91
GCA_013390565.1_CDS	GCA_013390565.1	Bacteria	Chloroflexota	L227-S17	sp013390565	0	0	0	2	1	1	1	3			GCA_014696105.1_CDS-1		GCA_003142185.1_CDSPLOR01000071.1_70
GCA_002532075.1_CDS	GCA_002532075.1	Bacteria	Chloroflexota	Chloroploca	asiatica	0	0	0	1	1	0	0	0			GCA_001939115.1_CDS-3		GCA_020072805.1_CDSJAIQGC010000043.1_6
GCA_005889405.1_CDS	GCA_005889405.1	Bacteria	Chloroflexota	CF-39	sp005889405	0	0	0	1	1	0	0	0			Fischerella.muscicola.CCMEE5323-1		GCA_021805985.1_CDSJAJZDN010000066.1_12
GCA_023475225.1_CDS	GCA_023475225.1	Bacteria	Chloroflexota	JAMCVK01	sp023475225	0	0	0	3	0	0	0	0			Nostoc.sp.PCC7120-2		GCA_003242895.1_CDSQKMY01000063.1_23
GCA_009840625.1_CDS	GCA_009840625.1	Bacteria	Chloroflexota	VXNJ01	sp009840625	0	0	0	1	2	0	0	0			GCA_000010065.1_CDS-2		GCA_019694135.1_CDSJAIBCM010000003.1_361
GCA_025054935.1_CDS	GCA_025054935.1	Bacteria	Chloroflexota	JANWZD01	sp025054935	0	0	0	4	1	0	0	0			GCA_023511615.1_CDS-2		GCA_013820875.1_CDSJACDHS010000049.1_16
GCA_002347295.1_CDS	GCA_002347295.1	Bacteria	Chloroflexota	UBA2247	sp002347295	0	0	0	1	1	0	0	0			GCA_014698235.1_CDS-3		GCA_014192625.1_CDSBJHM01000001.1_229
GCA_021162545.1_CDS	GCA_021162545.1	Bacteria	Chloroflexota	M55B177	sp021162545	0	0	0	1	0	0	0	0			GCA_000309385.1_CDS-1		GCA_015169395.1_CDSCP063458.1_1054
GCA_002367275.1_CDS	GCA_002367275.1	Bacteria	Chloroflexota	UBA3088	sp002367275	0	0	0	1	1	1	1	2			GCA_018304765.1_CDS-1		GCA_000019965.1_CDSCP001032.1_2887
GCA_002352365.1_CDS	GCA_002352365.1	Bacteria	Chloroflexota	UBA2777	sp002352365	0	0	0	2	1	1	1	0			GCA_000025265.1_CDS-2		GCA_023269615.1_CDSJAHFSY010000006.1_26
GCA_016876035.1_CDS	GCA_016876035.1	Bacteria	Chloroflexota	VGOE01	sp016876035	0	0	0	1	1	0	0	0			GCA_902826455.1_CDS-1		GCA_022984075.1_CDSJALAAD010000001.1_856
GCA_002011475.1_CDS	GCA_002011475.1	Bacteria	Chloroflexota	JdFR-54	sp002011475	0	0	0	1	0	0	0	0			GCA_010028905.1_CDS-1		GCA_013204185.1_CDSJABMOI010000027.1_4
GCA_000011905.1_CDS	GCA_000011905.1	Bacteria	Chloroflexota	Dehalococcoides	mccartyi	0	0	0	2	1	1	1	1			GCA_022827025.1_CDS-1		GCA_016874095.1_CDSVGVH01000033.1_12
GCA_018825785.1_CDS	GCA_018825785.1	Bacteria	Chloroflexota	JAHKAY01	sp018825785	0	0	0	1	1	0	0	0			GCA_903930015.1_CDS-1		GCA_022071965.1_CDSJAJVIQ010000004.1_172
GCA_016872495.1_CDS	GCA_016872495.1	Bacteria	Chloroflexota	VGZT01	sp016872495	0	0	0	1	1	0	0	0			GCA_023169805.1_CDS-2		GCA_002532075.1_CDSLYXE01000069.1_37
GCA_022449765.1_CDS	GCA_022449765.1	Bacteria	Chloroflexota	UBA2963	sp002719715	0	0	0	1	2	0	0	0			GCA_023169805.1_CDS-3		GCA_020848745.1_CDSJADLHM010000003.1_43
GCA_002721445.1_CDS	GCA_002721445.1	Bacteria	Chloroflexota	GCA-002723415	sp002721445	0	0	0	2	0	0	0	0			GCA_000023825.1_CDS-1		GCA_016700195.1_CDSCP065005.1_2386
GCA_002238825.1_CDS	GCA_002238825.1	Bacteria	Chloroflexota	Bin87	sp002238825	1	3	3	2	3	0	0	0			GCA_000024005.1_CDS-1		GCA_016179685.1_CDSJACPCR010000059.1_40
GCA_025060295.1_CDS	GCA_025060295.1	Bacteria	Chloroflexota	HRBIN23	sp025060295	0	0	0	2	1	0	0	0			GCA_001427905.1_CDS-2		GCA_016193465.1_CDSJACPSE010000070.1_51
GCA_018648325.1_CDS	GCA_018648325.1	Bacteria	Chloroflexota	JABGRK01	sp018648325	0	0	0	3	1	0	0	0			GCA_000280925.3_CDS-1		GCA_001464065.1_CDSLNDN01000114.1_10
GCA_002717565.1_CDS	GCA_002717565.1	Bacteria	Chloroflexota	GCA-2717565	sp002717565	0	0	0	1	1	0	0	0			GCA_001464065.1_CDS-1		GCA_016214265.1_CDSJACROU010000080.1_7
GCA_009392005.1_CDS	GCA_009392005.1	Bacteria	Chloroflexota	VFHL01	sp009392005	0	0	0	1	1	0	0	0			GCA_001610895.1_CDS-2		GCA_022072175.1_CDSJAJVIE010000013.1_3
GCA_008838325.1_CDS	GCA_008838325.1	Bacteria	Chloroflexota	Tepidiforma	bonchosmolovskayae	1	3	3	2	1	0	0	0			GCA_019637395.1_CDS-1		GCA_022072125.1_CDSJAJVIH010000031.1_85
GCA_022825265.1_CDS	GCA_022825265.1	Bacteria	Chloroflexota	Bin125	sp022825265	0	0	0	3	2	0	0	0			GCA_023150895.1_CDS-1		GCA_000023825.1_CDSCP001681.1_688
GCA_015478665.1_CDS	GCA_015478665.1	Bacteria	Chloroflexota	JADMII01	sp015478665	0	0	0	3	1	0	0	0			GCA_001803045.1_CDS-1		GCA_000024005.1_CDSCP001699.1_3947
GCA_025062275.1_CDS	GCA_025062275.1	Bacteria	Chloroflexota	HRBIN24	sp025062275	0	0	0	1	1	0	0	0			GCA_005801425.1_CDS-1		GCA_022072225.1_CDSJAJVIC010000002.1_250
GCA_021787985.1_CDS	GCA_021787985.1	Bacteria	Chloroflexota	JAJYLG01	sp021787985	0	0	0	6	2	0	0	0			GCA_002796325.1_CDS-1		GCA_019695235.1_CDSJAIBAI010000016.1_9
GCA_945903275.1_CDS	GCA_945903275.1	Bacteria	Chloroflexota	RH-chloro-G1	sp945903275	0	0	0	2	1	0	0	0			GCA_016196755.1_CDS-1		GCA_000381545.1_CDSKB906691.1_60
GCA_016183425.1_CDS	GCA_016183425.1	Bacteria	Chloroflexota	JACPEP01	sp016183425	0	0	0	5	0	0	0	4			GCA_016179055.1_CDS-1		GCA_013360915.1_CDSJABWAT010000026.1_11
GCA_013816405.1_CDS	GCA_013816405.1	Bacteria	Chloroflexota	CF-167	sp013816405	0	0	0	3	1	0	0	0			GCA_023150945.1_CDS-1		GCA_019695265.1_CDSJAIBAJ010000119.1_4
GCA_015478725.1_CDS	GCA_015478725.1	Bacteria	Chloroflexota	C-114	sp015478725	1	2	2	4	0	0	0	0			GCA_001427905.1_CDS-1		GCA_005862285.1_CDSSZXW01000010.1_552
GCA_021324655.1_CDS	GCA_021324655.1	Bacteria	Chloroflexota	JAJPIP01	sp021324655	0	0	0	2	0	0	0	0			GCA_900299055.1_CDS-1		GCA_007475525.1_CDSCP037899.1_961
GCA_021325635.1_CDS	GCA_021325635.1	Bacteria	Chloroflexota	JAJPGV01	sp021325635	1	3	3	2	2	0	0	0			GCA_016124845.1_CDS-1		GCA_023269235.1_CDSJAHFTW010000002.1_44
GCA_003151935.1_CDS	GCA_003151935.1	Bacteria	Chloroflexota	Palsa-870	sp003151935	0	0	0	2	1	0	0	0			GCA_022072225.1_CDS-1		GCA_000020225.1_CDSCP001071.1_2128
GCA_005882775.1_CDS	GCA_005882775.1	Bacteria	Chloroflexota	VBDY01	sp005882775	0	0	0	3	0	0	0	0			GCA_023251875.1_CDS-1		GCA_000170755.1_CDSABCK01000007.1_209
GCA_014874355.1_CDS	GCA_014874355.1	Bacteria	Chloroflexota	JACWAJ01	sp014874355	0	0	0	2	0	0	0	0			GCA_019695265.1_CDS-1		GCA_020831635.1_CDSJAFIGC010000021.1_32
GCA_001790815.1_CDS	GCA_001790815.1	Bacteria	Patescibacteria	MGDU01	sp001790815	0	0	0	0	0	0	0	0			GCA_902384795.1_CDS-1		GCA_903825275.1_CDSCAIKAA010000131.1_4
GCA_020724105.1_CDS	GCA_020724105.1	Bacteria	Patescibacteria	DYHP01	sp020724105	0	0	0	0	0	0	0	0			GCA_012719355.1_CDS-1		GCA_016928695.1_CDSJAFGKF010000346.1_17
GCA_002772895.1_CDS	GCA_002772895.1	Bacteria	Patescibacteria	GCA-002772895	sp002772895	0	0	0	0	0	0	0	0			GCA_013314775.1_CDS-1		GCA_001798075.1_CDSMGRG01000014.1_241
GCA_001783145.1_CDS	GCA_001783145.1	Bacteria	Patescibacteria	GWC2-40-17	sp001783145	0	0	0	0	0	0	0	0			GCA_016432545.1_CDS-1		GCA_001798135.1_CDSMGRJ01000009.1_53
GCA_018824325.1_CDS	GCA_018824325.1	Bacteria	Patescibacteria	JAHJFT01	sp018824325	0	0	0	0	0	0	0	0			GCA_000025665.1_CDS-1		GCA_015233135.1_CDSJADFYH010000043.1_10
GCA_002784945.1_CDS	GCA_002784945.1	Bacteria	Patescibacteria	UM-FILTER-42-10	sp002784945	0	0	0	0	0	0	0	0			GCA_024281315.1_CDS-1		GCA_016180845.1_CDSJACPAK010000002.1_299
GCA_024277435.1_CDS	GCA_024277435.1	Bacteria	Patescibacteria	JAJRVJ01	sp024277435	0	0	0	0	0	0	0	0			GCA_015493765.1_CDS-1		GCA_016220165.1_CDSJACRIE010000027.1_4
GCA_003104935.1_CDS	GCA_003104935.1	Bacteria	Patescibacteria	2017-02-01	sp003104935	0	0	0	0	0	0	0	0			GCA_015493505.1_CDS-1		GCA_022616075.1_CDSJAKEFK010000032.1_3
GCA_007375725.1_CDS	GCA_007375725.1	Bacteria	Patescibacteria	VMEV01	sp007375725	0	0	0	0	0	0	0	0			GCA_015493585.1_CDS-1		GCA_902384795.1_CDSCABMDC010000002.1_28
GCA_018651725.1_CDS	GCA_018651725.1	Bacteria	Patescibacteria	JABIDK01	sp018651725	0	0	0	0	0	0	0	0			GCA_900129175.1_CDS-1		GCA_000017625.1_CDSCP000780.1_631
GCA_000999025.1_CDS	GCA_000999025.1	Bacteria	Patescibacteria	GWA2-43-13	sp000999025	0	0	0	0	0	0	0	0			GCA_023261755.1_CDS-1		GCA_000204415.1_CDSCP002565.1_2959
GCA_016181765.1_CDS	GCA_016181765.1	Bacteria	Patescibacteria	CG10-46-32	sp016181765	0	0	0	0	0	0	0	0			GCA_000745455.1_CDS-1		GCA_003229375.1_CDSQIDP01000169.1_4
GCA_007378955.1_CDS	GCA_007378955.1	Bacteria	Patescibacteria	VMGY01	sp007378955	0	0	0	0	0	0	0	0			GCA_017999835.1_CDS-1		GCA_015492395.1_CDSWGFD01000171.1_9
GCA_002687175.1_CDS	GCA_002687175.1	Bacteria	Patescibacteria	UBA6539	sp002687175	0	0	0	0	0	0	0	0			GCA_016708025.1_CDS-1		GCA_913051775.1_CDSCAJXCL010000017.1_21
GCA_020724865.1_CDS	GCA_020724865.1	Bacteria	Patescibacteria	DYGA01	sp020724865	0	0	0	0	0	0	0	0			GCA_903930455.1_CDS-2		GCA_023265365.1_CDSJAHFTY010000098.1_13
GCA_020057505.1_CDS	GCA_020057505.1	Bacteria	Patescibacteria	JAGVFQ01	sp020057505	0	0	0	0	0	0	0	0			GCA_020633725.1_CDS-1		GCA_009691245.1_CDSSHUM01000026.1_16
GCA_004298615.1_CDS	GCA_004298615.1	Bacteria	Patescibacteria	SCPX01	sp004298615	0	0	0	0	0	0	0	0			GCA_021372775.1_CDS-1		GCA_016198705.1_CDSJACQIA010000091.1_12
GCA_001791325.1_CDS	GCA_001791325.1	Bacteria	Patescibacteria	GWA2-46-9	sp001791325	0	0	0	0	0	0	0	0			GCA_024641705.1_CDS-3		GCA_019721075.1_CDSJAHEAD010000018.1_11
GCA_020057885.1_CDS	GCA_020057885.1	Bacteria	Patescibacteria	JAGVEX01	sp020057885	0	0	0	0	0	0	0	0			GCA_003141555.1_CDS-1		GCA_021813385.1_CDSJAKAKT010000045.1_2
GCA_003597955.1_CDS	GCA_003597955.1	Bacteria	Patescibacteria	PEXW01	sp003597955	0	0	0	0	0	0	0	0			GCA_021287065.1_CDS-1		GCA_018001935.1_CDSJAGNHB010000059.1_17
GCA_016214565.1_CDS	GCA_016214565.1	Bacteria	Patescibacteria	JACROE01	sp016214565	0	0	0	0	0	0	0	0			GCA_913061095.1_CDS-1		GCA_016179055.1_CDSJACOSC010000031.1_4
GCA_903825245.1_CDS	GCA_903825245.1	Bacteria	Patescibacteria	CAIJZX01	sp903825245	0	0	0	0	0	0	0	0			GCA_013152385.1_CDS-1		GCA_016192705.1_CDSJACPTQ010000059.1_30
GCA_018818965.1_CDS	GCA_018818965.1	Bacteria	Patescibacteria	JABMPQ01	sp018818965	0	0	0	0	0	0	0	0			GCA_016887505.1_CDS-1		GCA_021789495.1_CDSJAJYJM010000010.1_57
GCA_001774105.1_CDS	GCA_001774105.1	Bacteria	Patescibacteria	UBA9936	sp001774105	0	0	0	0	0	0	0	0			GCA_020444065.1_CDS-1		GCA_001595385.3_CDSLVEI03000003.1_27
GCA_001794755.1_CDS	GCA_001794755.1	Bacteria	Patescibacteria	GWA2-44-10	sp001794755	0	0	0	0	0	0	0	0			GCA_016715205.1_CDS-1		GCA_001797495.1_CDSMGPS01000007.1_37
GCA_003599335.1_CDS	GCA_003599335.1	Bacteria	Patescibacteria	SURF-38	sp003599335	0	0	0	0	0	0	0	0			GCA_017883235.1_CDS-1		GCA_015493505.1_CDSWGDA01000139.1_7
GCA_007376195.1_CDS	GCA_007376195.1	Bacteria	Patescibacteria	VMFT01	sp007376195	0	0	0	0	0	0	0	0			GCA_903900335.1_CDS-1		GCA_002327985.1_CDSDCVM01000106.1_13
GCA_016234725.1_CDS	GCA_016234725.1	Bacteria	Patescibacteria	MEYI01	sp016234725	0	0	0	0	0	0	0	0			GCA_013816405.1_CDS-1		GCA_019308905.1_CDSJAFDHF010000048.1_23
GCA_001819435.1_CDS	GCA_001819435.1	Bacteria	Patescibacteria	RBG-13-40-8-A	sp001819435	0	0	0	1	0	0	0	0			GCA_015493635.1_CDS-2		GCA_019308925.1_CDSJAFDHG010000006.1_4
GCA_013336225.1_CDS	GCA_013336225.1	Bacteria	Patescibacteria	UBA12068	sp013336225	0	0	0	0	0	0	0	0			GCA_016195025.1_CDS-1		GCA_015222555.1_CDSJADFVM010000126.1_8
GCA_903898335.1_CDS	GCA_903898335.1	Bacteria	Patescibacteria	CAIUEV01	sp903898335	0	0	0	0	0	0	0	0			GCA_022562085.1_CDS-1		GCA_919902985.1_CDSCAKKSC010000028.1_35
GCA_943354045.1_CDS	GCA_943354045.1	Bacteria	Patescibacteria	CALRBF01	sp943354045	0	0	0	0	0	0	0	0			GCA_021083345.1_CDS-1		GCA_015492305.1_CDSWGFJ01000053.1_34
GCA_021414205.1_CDS	GCA_021414205.1	Bacteria	Patescibacteria	HO2-45-11b	sp021414205	0	0	0	0	0	0	0	0			GCA_000224515.2_CDS-2		GCA_024275075.1_CDSJAJRZU010000001.1_3
GCA_002070055.1_CDS	GCA_002070055.1	Bacteria	Patescibacteria	MWCM01	sp002070055	0	0	0	0	0	0	0	0			GCA_016220165.1_CDS-1		GCA_919902475.1_CDSCAKKRA010000396.1_6
GCA_903954185.1_CDS	GCA_903954185.1	Bacteria	Patescibacteria	CAJBMM01	sp903954185	0	0	0	0	0	0	0	0			GCA_000807675.2_CDS-1		GCA_016200255.1_CDSJACQFA010000082.1_19
GCA_020056565.1_CDS	GCA_020056565.1	Bacteria	Patescibacteria	JAGVHQ01	sp020056565	0	0	0	0	0	0	0	0			GCA_000421965.1_CDS-2		GCA_016929395.1_CDSJAFGIX010000083.1_2
GCA_002771215.1_CDS	GCA_002771215.1	Bacteria	Patescibacteria	GCA-002773005	sp002771215	0	0	0	0	0	0	0	0			GCA_000807675.2_CDS-2		GCA_023229435.1_CDSJALNZF010000041.1_5
GCA_018830605.1_CDS	GCA_018830605.1	Bacteria	Patescibacteria	JAHJRZ01	sp018830605	0	0	0	0	0	0	0	0			GCA_003480255.1_CDS-1		GCA_000024005.1_CDSCP001699.1_3455
GCA_016187225.1_CDS	GCA_016187225.1	Bacteria	Patescibacteria	JACPKC01	sp016187225	0	0	0	0	0	0	0	0			GCA_905203045.1_CDS-1		GCA_023251875.1_CDSJAHEXY010000001.1_373
GCA_001771185.1_CDS	GCA_001771185.1	Bacteria	Patescibacteria	Kazan-3B-28	sp001771185	0	0	0	0	0	0	0	0			GCA_009778325.1_CDS-1		GCA_019695235.1_CDSJAIBAI010000007.1_22
GCA_903889905.1_CDS	GCA_903889905.1	Bacteria	Patescibacteria	CAISZI01	sp903889905	0	0	0	0	0	0	0	0			GCA_002418965.1_CDS-1		GCA_020439745.1_CDSJAGQSC010000017.1_104
GCA_002792735.1_CDS	GCA_002792735.1	Bacteria	Patescibacteria	CG2-30-33-46	sp002792735	0	0	0	0	0	0	0	0			GCA_002418965.1_CDS-2		GCA_003144275.1_CDSNJBF01000006.1_43
GCA_003022365.1_CDS	GCA_003022365.1	Bacteria	Patescibacteria	QS-5-54-17	sp003022365	0	0	0	0	0	0	0	0			GCA_000012825.1_CDS-1		GCA_002696345.1_CDSNZRT01000126.1_5
GCA_019352195.1_CDS	GCA_019352195.1	Bacteria	Patescibacteria	JACAFG01	sp019352195	0	0	0	0	0	0	0	0			GCA_000807675.2_CDS-3		GCA_023150875.1_CDSJAKLKC010000108.1_6
GCA_000995065.1_CDS	GCA_000995065.1	Bacteria	Patescibacteria	UBA9978	sp000995065	0	0	0	0	0	0	0	0			GCA_003480255.1_CDS-2		GCA_016218805.1_CDSJACRCW010000159.1_15
GCA_017983775.1_CDS	GCA_017983775.1	Bacteria	Patescibacteria	JAGOAT01	sp017983775	0	0	0	0	0	0	0	0			GCA_002252565.1_CDS-2		GCA_003152095.1_CDSPLZI01000178.1_2
GCA_016699755.1_CDS	GCA_016699755.1	Bacteria	Patescibacteria	GCA-016699755	sp016699755	0	0	0	0	0	0	0	0			GCA_021083345.1_CDS-2		GCA_022571215.1_CDSJACZYG010000010.1_21
GCA_018652265.1_CDS	GCA_018652265.1	Bacteria	Patescibacteria	JABICL01	sp018652265	0	1	0	0	0	0	0	0			GCA_021608145.1_CDS-1		GCA_016192705.1_CDSJACPTQ010000066.1_48
GCA_016220165.1_CDS	GCA_016220165.1	Bacteria	Patescibacteria	JACRIE01	sp016220165	0	0	0	1	1	0	0	0			GCA_000019085.1_CDS-1		GCA_005144585.1_CDSSSMQ01000009.1_15
GCA_020723005.1_CDS	GCA_020723005.1	Bacteria	Patescibacteria	DYJS01	sp020723005	0	0	0	0	0	0	0	0			GCA_000213255.1_CDS-2		GCA_022616055.1_CDSJAKEFM010000284.1_41
GCA_001779115.1_CDS	GCA_001779115.1	Bacteria	Patescibacteria	2-02-FULL-40-10	sp001779115	0	0	0	0	0	0	0	0			GCA_016841045.1_CDS-2		GCA_016178505.1_CDSJACOTG010000079.1_39
GCA_021836035.1_CDS	GCA_021836035.1	Bacteria	Patescibacteria	JAKBJL01	sp021836035	0	0	0	0	0	0	0	0			GCA_002207765.1_CDS-1		GCA_016213895.1_CDSJACQZJ010000099.1_19
GCA_016182365.1_CDS	GCA_016182365.1	Bacteria	Patescibacteria	JACOXO01	sp016182365	0	0	0	0	0	0	0	0			GCA_004353525.2_CDS-1		GCA_025057315.1_CDSJANWXW010000069.1_15
GCA_021785915.1_CDS	GCA_021785915.1	Bacteria	Patescibacteria	DAHWUP01	sp021785915	0	0	0	0	0	0	0	0			GCA_022840825.1_CDS-1		GCA_020848905.1_CDSJADLHG010000036.1_18
GCA_002784465.1_CDS	GCA_002784465.1	Bacteria	Patescibacteria	UM-FILTER-39-15	sp002784465	0	0	0	1	0	0	0	0			GCA_000224515.2_CDS-3		GCA_013360285.1_CDSJABWCM010000347.1_2
GCA_018052565.1_CDS	GCA_018052565.1	Bacteria	Patescibacteria	JAGPNC01	sp018052565	0	0	0	0	0	0	0	0			GCA_018432615.1_CDS-1		GCA_020848545.1_CDSJADLHZ010000104.1_50
GCA_013426185.1_CDS	GCA_013426185.1	Bacteria	Patescibacteria	Ch104c	sp013426185	0	0	0	0	0	0	0	0			GCA_001594015.1_CDS-1		GCA_011526105.1_CDSWYAZ01000132.1_12
GCA_001002285.1_CDS	GCA_001002285.1	Bacteria	Patescibacteria	UBA12028	sp001002285	0	0	0	0	0	0	0	0			GCA_000424145.1_CDS-1		GCA_024276305.1_CDSJAJRXK010000069.1_98
GCA_001776775.1_CDS	GCA_001776775.1	Bacteria	Patescibacteria	HO2-FULL-47-45	sp001776775	0	0	0	0	0	0	0	0			GCA_000621765.1_CDS-1		GCA_014192625.1_CDSBJHM01000001.1_196
GCA_013335175.1_CDS	GCA_013335175.1	Bacteria	Patescibacteria	JAAXWC01	sp013335175	0	0	0	1	0	0	0	0			GCA_017620205.1_CDS-1		GCA_016873275.1_CDSVGXO01000074.1_6
GCA_020060105.1_CDS	GCA_020060105.1	Bacteria	Patescibacteria	JAGVAV01	sp020060105	0	0	0	0	0	0	0	0			GCA_902792515.1_CDS-1		GCA_024278455.1_CDSJAJRTE010000087.1_12
GCA_001775055.1_CDS	GCA_001775055.1	Bacteria	Patescibacteria	GWA2-41-24	sp001775055	0	0	0	0	0	0	0	0			GCA_934702375.1_CDS-1		GCA_015493635.1_CDSWGCU01000079.1_48
GCA_018817085.1_CDS	GCA_018817085.1	Bacteria	Patescibacteria	CG2-30-40-12	sp018817085	0	0	0	0	0	0	0	0			GCA_016288855.1_CDS-1		GCA_016839055.1_CDSJAEKNX010000001.1_231
GCA_018896215.1_CDS	GCA_018896215.1	Bacteria	Patescibacteria	JAHINB01	sp018896215	0	0	0	0	0	0	0	0			GCA_012729955.1_CDS-1		GCA_003559575.1_CDSPWKZ01000147.1_53
GCA_001772615.1_CDS	GCA_001772615.1	Bacteria	Patescibacteria	2-01-FULL-41-18	sp001772615	0	0	0	0	0	0	0	0			GCA_002874775.1_CDS-1		GCA_016931535.1_CDSJAFGEP010000015.1_5
GCA_001771135.1_CDS	GCA_001771135.1	Bacteria	Patescibacteria	GWF2-35-18	sp001771135	0	0	0	0	0	0	0	0			GCA_022801925.1_CDS-1		GCA_000472905.1_CDSAXAR01000004.1_151
GCA_002084955.1_CDS	GCA_002084955.1	Bacteria	Patescibacteria	4484-211	sp002084955	0	0	0	0	0	0	0	0			GCA_934500705.1_CDS-1		GCA_021790935.1_CDSJAJYFL010000013.1_55
GCA_016699595.1_CDS	GCA_016699595.1	Bacteria	Patescibacteria	GCA-016699595	sp016699595	0	0	0	0	0	0	0	0			GCA_934464705.1_CDS-1		GCA_021795465.1_CDSJAJYPK010000006.1_32
GCA_016861265.1_CDS	GCA_016861265.1	Bacteria	Patescibacteria	Brojett037	sp016861265	0	0	0	0	0	0	0	0			GCA_023394955.1_CDS-1		GCA_000714935.1_CDSJMIR01000053.1_5
GCA_016932045.1_CDS	GCA_016932045.1	Bacteria	Patescibacteria	JAFGDO01	sp016932045	0	0	0	0	0	0	0	0			GCA_000236685.1_CDS-1		GCA_001420695.1_CDSLJJB01000013.1_876
GCA_016927995.1_CDS	GCA_016927995.1	Bacteria	Patescibacteria	JAFGLO01	sp016927995	0	0	0	0	0	0	0	0			GCA_900545025.1_CDS-1		GCA_000430625.1_CDSAUMJ01000076.1_10
Bryophyte.moss.mitochondrion	NC_007945.1	Eukaryote	Viridiplantae	Physcomitrella	patens (mitochondrion)	0	0	0	0	0	0	0	0			GCA_910585405.1_CDS-1		GCA_001510655.1_CDSLMVC01000001.1_1003
Oryza.sativa.mitochondrion	NC_066488.1	Eukaryote	Viridiplantae	Oryza	sativa (mitochondrion)	0	0	0	0	0	0	0	0			GCA_934454145.1_CDS-1		GCA_004341035.1_CDSSLXK01000018.1_71
Cyanidioschyzon.merolae.mitochondrion	NC_000887.3	Eukaryote	Rhodophya	Cyanidioschyzon	merolae (mitochondrion)	0	0	0	0	0	0	0	0			GCA_016842005.1_CDS-1		GCA_020050685.1_CDSJAGVKG010000017.1_68
Porphyra.purpurea.mitochondrion	AF114794.1	Eukaryote	Rhodophyta	Porphyra	purpurea (mitochondrion)	0	0	0	0	0	0	0	0			GCA_022539405.1_CDS-1		GCA_001784585.1_CDSMFRN01000013.1_103
GCA_002631715.1_CDS	GCA_002631715.1	Bacteria	Pseudomonadota	Porisulfidus	sp002631715	1	3	3	3	2	0	0	0			GCA_016841605.1_CDS-1		GCA_005776395.1_CDSSXPJ01000086.1_15
GCA_011058255.1_CDS	GCA_011058255.1	Bacteria	Pseudomonadota	XN24	sp011058255	0	0	0	4	1	0	0	0			GCA_016841605.1_CDS-2		GCA_002783405.1_CDSPFGG01000005.1_25
GCA_022572885.1_CDS	GCA_022572885.1	Bacteria	Pseudomonadota	MnTg04	sp022572885	0	0	0	5	0	0	0	0			GCA_001544015.1_CDS-1		GCA_001769655.1_CDSMEPC01000031.1_12
GCA_902826635.1_CDS	GCA_902826635.1	Bacteria	Pseudomonadota	CADEFQ01	sp902826635	0	0	0	5	1	0	0	0			GCA_017656145.1_CDS-2		GCA_014696065.1_CDSJACJPL010000027.1_537
GCA_009838035.1_CDS	GCA_009838035.1	Bacteria	Pseudomonadota	Foliamicus	sp009838035	0	0	0	7	2	0	0	0			GCA_000620305.1_CDS-1		GCA_007132345.1_CDSSLOV01000204.1_9
GCA_016874095.1_CDS	GCA_016874095.1	Bacteria	Pseudomonadota	QUBU01	sp016874095	0	0	0	9	2	0	0	0			GCA_001644195.2_CDS-1		GCA_019694135.1_CDSJAIBCM010000002.1_91
GCA_013817245.1_CDS	GCA_013817245.1	Bacteria	Pseudomonadota	JACDDA01	sp013817245	0	0	0	3	1	0	0	0			GCA_000011245.1_CDS-1		GCA_002728755.1_CDSPBVT01000016.1_65
GCA_000424685.1_CDS	GCA_000424685.1	Bacteria	Pseudomonadota	Methylococcus	capsulatus	0	0	0	3	4	1	1	1			GCA_001730225.1_CDS-1		GCA_023150945.1_CDSJAKLJX010000001.1_367
GCA_015494165.1_CDS	GCA_015494165.1	Bacteria	Pseudomonadota	S144-34	sp015494165	0	0	0	3	1	0	0	0			GCA_022558445.1_CDS-1		GCA_002070185.1_CDSMWCT01000001.1_289
GCA_015488885.1_CDS	GCA_015488885.1	Bacteria	Pseudomonadota	S010-25	sp015488885	0	0	0	2	2	0	0	0			GCA_017656145.1_CDS-1		GCA_002841695.1_CDSPHAN01000004.1_53
GCA_024229615.1_CDS	GCA_024229615.1	Bacteria	Pseudomonadota	GCA-001735895	sp024229615	0	0	0	1	3	0	0	0			GCA_002207765.1_CDS-2		GCA_016180815.1_CDSJACPAN010000003.1_67
GCA_014762505.1_CDS	GCA_014762505.1	Bacteria	Pseudomonadota	SpSt-1174	sp014762505	1	3	3	4	3	0	0	0			GCA_002252565.1_CDS-1		GCA_016196755.1_CDSJACPXC010000025.1_28
GCA_003233075.1_CDS	GCA_003233075.1	Bacteria	Pseudomonadota	SZUA-41	sp003233075	1	3	3	3	3	0	0	0			GCA_016278515.1_CDS-1		GCA_022709755.1_CDSJAKLIF010000004.1_141
GCA_013343005.1_CDS	GCA_013343005.1	Bacteria	Pseudomonadota	Reidiella	endopervernicosa	0	0	0	2	2	0	0	0			GCA_902596545.1_CDS-1		GCA_016179055.1_CDSJACOSC010000019.1_2
GCA_003337735.1_CDS	GCA_003337735.1	Bacteria	Pseudomonadota	Thioalbus	denitrificans	1	3	3	5	3	1	1	1			GCA_000378205.1_CDS-1		GCA_021800275.1_CDSJAJYZB010000005.1_52
GCA_004684205.1_CDS	GCA_004684205.1	Bacteria	Pseudomonadota	Macondimonas	diazotrophica	1	3	3	3	1	1	1	1			GCA_011524535.1_CDS-1		GCA_016179055.1_CDSJACOSC010000055.1_24
GCA_009497875.2	GCA_009497875.2	Bacteria	Pseudomonadota	JADGBD01	sp009497875	0	0	0	2	1	0	0	0			GCA_000219725.1_CDS-1		GCA_016197205.1_CDSJACPWG010000099.1_1
GCA_016714645.1	GCA_016714645.1	Bacteria	Pseudomonadota	M0108	sp016714645	1	2	3	2	2	1	1	1			GCA_000184345.2_CDS-2		GCA_001803045.1_CDSMHAR01000047.1_9
GCA_011375345.1_CDS	GCA_011375345.1	Bacteria	Pseudomonadota	DRLM01	sp011375345	1	3	3	3	2	0	0	0			GCA_000242595.3_CDS-2		GCA_014730175.1_CDSWJIR01000196.1_3
GCA_015490755.1_CDS	GCA_015490755.1	Bacteria	Pseudomonadota	S141-38	sp015490755	0	0	0	3	1	0	0	0			GCA_000426705.1_CDS-1		GCA_021325275.1_CDSJAJPHL010000019.1_46
GCA_015488755.1_CDS	GCA_015488755.1	Bacteria	Pseudomonadota	GRL18	sp015488755	1	3	3	1	3	0	0	0			GCA_014207565.1_CDS-1		GCA_016207825.1_CDSJACQZI010000030.1_21
GCA_017999615.1_CDS	GCA_017999615.1	Bacteria	Pseudomonadota	JAGNLM01	sp017999615	0	0	0	3	1	0	0	0			GCA_002087085.1_CDS-2		GCA_016278515.1_CDSJADQBR010000047.1_15
GCA_024641505.1_CDS	GCA_024641505.1	Bacteria	Pseudomonadota	UBA6920	sp024641505	1	3	3	2	2	0	0	0			GCA_007116075.1_CDS-1		GCA_010028905.1_CDSRGZZ01000151.1_8
GCA_013348725.1_CDS	GCA_013348725.1	Bacteria	Pseudomonadota	GCA-013348725	sp013348725	0	0	0	3	1	0	0	0			GCA_021736385.1_CDS-1		GCA_019636275.1_CDSJAHBXY010000057.1_10
GCA_900112605.1_CDS	GCA_900112605.1	Bacteria	Pseudomonadota	Thiohalospira	halophila	0	0	0	3	1	0	0	0			GCA_015493635.1_CDS-1		GCA_020444065.1_CDSJAHLLQ010000002.1_584
GCA_016195665.1_CDS	GCA_016195665.1	Bacteria	Pseudomonadota	JACPZD01	sp016195665	0	0	0	2	2	0	0	0			GCA_016934265.1_CDS-1		GCA_023150615.1_CDSJAKLKO010000019.1_2
GCA_022071965.1_CDS	GCA_022071965.1	Bacteria	Pseudomonadota	JAJVHZ01	sp022071965	0	0	0	4	2	0	0	0			GCA_016930085.1_CDS-2		GCA_016867235.1_CDSVGJY01000098.1_5
GCA_021777765.1_CDS	GCA_021777765.1	Bacteria	Pseudomonadota	JAJYDF01	sp021777765	0	0	0	2	0	0	0	0			GCA_014730235.1_CDS-1		GCA_902826455.1_CDSCADEEV010000075.1_7
GCA_903888615.1_CDS	GCA_903888615.1	Bacteria	Pseudomonadota	CAISUE01	sp903888615	0	0	0	2	0	0	0	0			GCA_022705325.1_CDS-2		GCA_015493505.1_CDSWGDA01000160.1_14
GCA_021773275.1_CDS	GCA_021773275.1	Bacteria	Pseudomonadota	JAJFKJ01	sp021773275	0	0	0	1	0	0	0	0			GCA_002796125.1_CDS-1		GCA_016210925.1_CDSJACQTF010000183.1_3
GCA_000196795.1_CDS	GCA_000196795.1	Bacteria	Pseudomonadota	Acinetobacter	oleivorans	1	3	3	2	2	0	0	0			GCA_021735655.1_CDS-2		GCA_019308905.1_CDSJAFDHF010000056.1_2
GCA_945879065.1_CDS	GCA_945879065.1	Bacteria	Pseudomonadota	CAMCUU01	sp945879065	0	0	0	1	0	0	0	0			GCA_023140385.1_CDS-1		GCA_002010915.1_CDSMTPG01000003.1_105
GCA_001750645.1_CDS	GCA_001750645.1	Bacteria	Pseudomonadota	AqS3	sp001750645	0	0	0	1	1	0	0	0			GCA_024275075.1_CDS-1		GCA_025054955.1_CDSJANWZE010000013.1_32
GCA_016207405.1_CDS	GCA_016207405.1	Bacteria	Pseudomonadota	JACQPQ01	sp016207405	0	0	0	1	0	0	0	0			GCA_024275075.1_CDS-3		GCA_017883235.1_CDSJADGNY010000070.1_39
GCA_000222605.2_CDS	GCA_000222605.2	Bacteria	Pseudomonadota	Vibrio	ichthyoenteri	0	0	0	1	2	0	0	0			GCA_016934315.1_CDS-2		GCA_016700195.1_CDSCP065005.1_2406
GCA_002376965.1_CDS	GCA_002376965.1	Bacteria	Pseudomonadota	UBA3532	sp002376965	1	3	3	2	3	0	0	0			GCA_020060765.1_CDS-1		GCA_902826795.1_CDSCADEGD010000018.1_8
GCA_000472505.1_CDS	GCA_000472505.1	Bacteria	Pseudomonadota	Luteimonas_D	sp000472505	0	0	0	2	1	0	0	0			GCA_003864455.1_CDS-1		GCA_020072965.1_CDSJAIQFY010000006.1_100
GCA_001697225.1_CDS	GCA_001697225.1	Bacteria	Pseudomonadota	Immundisolibacter	cernigliae	1	3	3	3	1	1	1	1			GCA_000784835.1_CDS-1		GCA_003260125.1_CDSQHKO01000003.1_258
GCA_002355415.1_CDS	GCA_002355415.1	Bacteria	Pseudomonadota	Sulfurifustis	variabilis	0	0	0	3	2	0	0	0			GCA_000429905.1_CDS-2		GCA_020632715.1_CDSJACKFA010000010.1_22
GCA_000011705.1_CDS	GCA_000011705.1	Bacteria	Pseudomonadota	Burkholderia	mallei	1	3	3	3	1	0	0	0			GCA_021737785.1_CDS-3		GCA_023954815.1_CDSJAGSHB010000001.1_85
GCA_022600535.1_CDS	GCA_022600535.1	Bacteria	Pseudomonadota	JAHZKE01	sp022600535	0	0	0	3	1	0	0	0			GCA_024275145.1_CDS-1		GCA_913061235.1_CDSCAJXTB010000001.1_321
GCA_001872725.1_CDS	GCA_001872725.1	Bacteria	Pseudomonadota	CG1-02-64-396	sp001872725	0	0	0	2	2	1	1	1			GCA_016208165.1_CDS-1		Hydra.vulgarisXP_065664113.1
GCA_000744415.1_CDS	GCA_000744415.1	Bacteria	Pseudomonadota	Ghiorsea	bivora	0	0	0	2	2	0	0	0			GCA_023129535.1_CDS-1		Hydra.vulgarisXP_065664114.1
GCA_002238905.1_CDS	GCA_002238905.1	Bacteria	Pseudomonadota	Bin98	sp002238905	0	0	0	0	0	0	0	0			GCA_011046395.1_CDS-1		Amphimedon.queenslandicaXP_003388899.1
GCA_023259685.1_CDS	GCA_023259685.1	Bacteria	Pseudomonadota	JALRGP01	sp023259685	0	0	0	0	0	0	0	0			GCA_003229375.1_CDS-1		Amphimedon.queenslandicaXP_003391358.1
GCA_002257235.1_CDS	GCA_002257235.1	Bacteria	Pseudomonadota	16-39-46	sp002257235	0	0	0	0	0	0	0	0			GCA_024275955.1_CDS-3		Horseshoe.crabXP_022239404.1
GCA_014896945.1_CDS	GCA_014896945.1	Bacteria	Pseudomonadota	UBA6184	sp014896945	0	0	0	0	0	0	0	0			GCA_913051775.1_CDS-2		Horseshoe.crabXP_013772586.1
GCA_944390775.1_CDS	GCA_944390775.1	Bacteria	Pseudomonadota	CALXQQ01	sp944390775	0	0	0	0	0	0	0	0			GCA_000012885.1_CDS-2		Horseshoe.crabXP_013772587.1
GCA_000378165.1_CDS	GCA_000378165.1	Bacteria	Pseudomonadota	Saccharibacter	floricola	1	3	3	1	1	0	0	0			GCA_020444065.1_CDS-3		Horseshoe.crabXP_022239405.1
GCA_002632265.1_CDS	GCA_002632265.1	Bacteria	Pseudomonadota	MC1	sp002632265	0	0	0	1	1	0	0	0			GCA_001999965.1_CDS-1		Bryophyte.mossPNR58480.1
GCA_001917135.1_CDS	GCA_001917135.1	Bacteria	Pseudomonadota	CAG-267	sp001917135	0	0	0	0	0	0	0	0			GCA_020720805.1_CDS-3		Oryza.sativaNP_001409090.1
GCA_018063245.1_CDS	GCA_018063245.1	Bacteria	Pseudomonadota	JAGPBS01	sp018063245	0	0	0	1	0	0	0	0			GCA_009930475.1_CDS-1		GCA_903895725.1_CDSCAITUV010000044.1_8
GCA_021732145.1_CDS	GCA_021732145.1	Bacteria	Pseudomonadota	RGZA01	sp021732145	0	0	0	3	1	0	0	0			GCA_001017655.1_CDS-1		GCA_005882775.1_CDSVBDY01000107.1_3
GCA_002713365.1_CDS	GCA_002713365.1	Bacteria	Pseudomonadota	UBA6615	sp002713365	0	0	0	2	2	0	0	0			GCA_013151865.1_CDS-3		GCA_000981895.1_CDSLATD01000462.1_22
GCA_024244705.1_CDS	GCA_024244705.1	Bacteria	Pseudomonadota	JAAEOK01	sp024244705	1	1	1	7	2	0	0	0			GCA_024653775.1_CDS-1		GCA_000092985.1_CDSCP002041.1_303
GCA_018666775.1_CDS	GCA_018666775.1	Bacteria	Pseudomonadota	SMXQ01	sp018666775	0	0	0	2	2	0	0	0			GCA_014728085.1_CDS-1		GCA_013152275.1_CDSJAADGS010000040.1_75
GCA_905480575.1_CDS	GCA_905480575.1	Bacteria	Pseudomonadota	CAJQQZ01	sp905480575	0	0	0	4	3	0	0	0			GCA_000332275.1_CDS-1		GCA_021791995.1_CDSJAJYVN010000266.1_3
GCA_000024465.1_CDS	GCA_000024465.1	Bacteria	Pseudomonadota	Puniceispirillum	marinum	0	0	0	3	3	0	0	0			GCA_014696065.1_CDS-3		GCA_000308475.2_CDSBAFT02000068.1_52
GCA_002148795.1_CDS	GCA_002148795.1	Bacteria	Pseudomonadota	Oceanibaculum	nanhaiense	0	0	0	4	1	0	0	0			GCA_000422245.1_CDS-2		GCA_015478725.1_CDSJADMIG010000012.1_43
GCA_002715505.1_CDS	GCA_002715505.1	Bacteria	Pseudomonadota	GCA-2715505	sp002715505	0	0	0	1	2	0	0	0			GCA_017525225.1_CDS-1		GCA_013816405.1_CDSJACDEL010000033.1_18
GCA_022819905.1_CDS	GCA_022819905.1	Bacteria	Pseudomonadota	VXPW01	sp022819905	1	3	3	3	4	0	0	0			GCA_017527155.1_CDS-1		GCA_022825265.1_CDSJAJDXE010000013.1_19
GCA_021568905.1_CDS	GCA_021568905.1	Bacteria	Pseudomonadota	Zavarzinia	marina	1	3	3	6	1	1	1	1			GCA_016179685.1_CDS-2		GCA_000024805.1_CDSCP001804.1_3374
GCA_902826885.1_CDS	GCA_902826885.1	Bacteria	Pseudomonadota	CADEGL01	sp902826885	0	0	1	4	1	0	0	0			GCA_007748055.1_CDS-1		GCA_010028905.1_CDSRGZZ01000338.1_1
GCA_002722055.1_CDS	GCA_002722055.1	Bacteria	Pseudomonadota	GCA-2701885	sp002722055	0	0	0	4	0	0	0	0			GCA_002450905.1_CDS-2		GCA_019637395.1_CDSJAHBVR010000014.1_230
GCA_016869765.1_CDS	GCA_016869765.1	Bacteria	Pseudomonadota	SHVP01	sp016869765	0	1	1	5	2	0	0	0			GCA_022184915.1_CDS-1		GCA_016178505.1_CDSJACOTG010000138.1_1
GCA_913041535.1_CDS	GCA_913041535.1	Bacteria	Pseudomonadota	CAJWJK01	sp913041535	0	0	0	2	0	0	0	0			GCA_022184915.1_CDS-3		GCA_016192705.1_CDSJACPTQ010000066.1_92
GCA_000379485.1_CDS	GCA_000379485.1	Bacteria	Pseudomonadota	Wenxinia	marina	1	3	3	2	1	0	0	0			GCA_015075375.1_CDS-2		GCA_016218805.1_CDSJACRCW010000119.1_6
GCA_000382325.1_CDS	GCA_000382325.1	Bacteria	Pseudomonadota	Woodsholea	maritima	0	0	0	4	2	0	0	0			GCA_022571215.1_CDS-1		GCA_019636275.1_CDSJAHBXY010000104.1_5
GCA_000803645.1_CDS	GCA_000803645.1	Bacteria	Pseudomonadota	Sphingopyxis	fribergensis	0	0	0	4	1	0	0	0			GCA_000510645.1_CDS-1		GCA_016196755.1_CDSJACPXC010000052.1_7
GCA_006844605.1_CDS	GCA_006844605.1	Bacteria	Pseudomonadota	SPJN01	sp006844605	0	0	0	1	2	0	0	0			GCA_001420695.1_CDS-1		GCA_023954815.1_CDSJAGSHB010000037.1_19
GCA_000299095.1_CDS	GCA_000299095.1	Bacteria	Pseudomonadota	Pelagibacter	sp000299095	0	0	0	0	2	0	0	0			GCA_000285535.1_CDS-1		GCA_016183025.1_CDSJACPFL010000017.1_2
GCA_943913205.1_CDS	GCA_943913205.1	Bacteria	Pseudomonadota	CALTWN01	sp943913205	0	0	0	1	0	0	0	0			GCA_004341035.1_CDS-2		GCA_016183865.1_CDSJACPDT010000310.1_8
GCA_015231175.1_CDS	GCA_015231175.1	Bacteria	Pseudomonadota	HA3dbin3	sp015231175	0	0	0	2	2	0	0	0			GCA_001866075.3_CDS-1		GCA_016183025.1_CDSJACPFL010000057.1_3
GCA_004295685.1_CDS	GCA_004295685.1	Bacteria	Bdellovibrionota	Silvanigrella	sanaruensis	0	0	0	2	0	0	0	0			GCA_016745835.1_CDS-1		GCA_003480255.1_CDSQUIN01000013.1_2
GCA_900177345.1_CDS	GCA_900177345.1	Bacteria	Bdellovibrionota	Pseudobacteriovorax	antillogorgiicola	1	3	4	1	2	0	0	0			GCA_000585395.1_CDS-1		GCA_004376375.1_CDSSOJX01000117.1_8
GCA_016786595.1_CDS	GCA_016786595.1	Bacteria	Bdellovibrionota	JAEUWB01	sp016786595	0	0	0	1	0	0	0	0			GCA_004342885.1_CDS-1		GCA_000382325.1_CDSKB908056.1_185
GCA_900299055.1_CDS	GCA_900299055.1	Bacteria	Bdellovibrionota	OMII01	sp900299055	0	0	0	2	1	0	0	0			GCA_001510655.1_CDS-1		GCA_004356015.1_CDSSMYD01000076.1_14
GCA_000024805.1_CDS	GCA_000024805.1	Bacteria	Myxococcota	Haliangium	ochraceum	1	3	4	5	2	0	0	0			GCA_017656255.1_CDS-1		GCA_014764515.1_CDSJACXWD010000051.1_34
GCA_022184915.1_CDS	GCA_022184915.1	Bacteria	Myxococcota	JAGTJU01	sp022184915	1	2	2	3	4	0	0	0			GCA_021608135.1_CDS-1		GCA_013152385.1_CDSJAADGL010000029.1_19
GCA_025057315.1_CDS	GCA_025057315.1	Bacteria	Myxococcota	JANWXW01	sp025057315	0	0	0	5	0	0	0	0			GCA_900116235.1_CDS-1		GCA_022572885.1_CDSJACZVC010000007.1_95
GCA_020848905.1_CDS	GCA_020848905.1	Bacteria	Myxococcota	JADLHG01	sp020848905	0	0	0	4	1	0	0	0			GCA_000620845.1_CDS-1		GCA_003388555.1_CDSQQVD01000058.1_45
GCA_014240065.1_CDS	GCA_014240065.1	Bacteria	Myxococcota	JAAZXR01	sp014240065	0	0	0	2	0	0	0	0			GCA_000430625.1_CDS-2		GCA_021776825.1_CDSJAJFFG010000086.1_25
GCA_018821305.1_CDS	GCA_018821305.1	Bacteria	Myxococcota	JAHJMN01	sp018821305	0	0	0	1	0	0	0	0			GCA_000714935.1_CDS-1		GCA_016213895.1_CDSJACQZJ010000141.1_42
GCA_005144585.1_CDS	GCA_005144585.1	Bacteria	Myxococcota	Polyangium	fumosum	1	2	2	2	1	0	0	0			GCA_014646935.1_CDS-1		GCA_022562085.1_CDSJADFPY010000104.1_5
GCA_023229365.1_CDS	GCA_023229365.1	Bacteria	Myxococcota	JALNZK01	sp023229365	0	0	0	2	0	0	0	0			GCA_002804065.1_CDS-1		GCA_002010665.1_CDSMTON01000015.1_20
GCA_012797735.1_CDS	GCA_012797735.1	Bacteria	Myxococcota	JAAZOP01	sp012797735	0	0	0	2	0	0	0	0			GCA_014896485.1_CDS-1		GCA_023131975.1_CDSJAGLYV010000080.1_14
GCA_002728755.1_CDS	GCA_002728755.1	Bacteria	Myxococcota	UBA3505	sp002728755	0	0	0	4	1	0	0	0			GCA_013695915.1_CDS-1		GCA_013152715.1_CDSJAADFU010000018.1_42
GCA_015493765.1_CDS	GCA_015493765.1	Bacteria	Myxococcota	S145-11	sp015493765	0	0	0	1	1	0	0	0			GCA_013695915.1_CDS-2		GCA_024655945.1_CDSJANLFK010000006.1_24
GCA_903895725.1_CDS	GCA_903895725.1	Bacteria	Myxococcota	CAITUV01	sp903895725	0	0	0	4	0	0	0	0			GCA_000025265.1_CDS-1		GCA_003141555.1_CDSPLMN01000015.1_37
GCA_002863065.1_CDS	GCA_002863065.1	Bacteria	Myxococcota	GCA-2863065	sp002863065	0	0	0	3	1	0	0	0			GCA_000025265.1_CDS-3		GCA_022571215.1_CDSJACZYG010000009.1_45
GCA_013360285.1_CDS	GCA_013360285.1	Bacteria	Myxococcota	JABWCM01	sp013360285	0	0	0	4	0	0	0	0			GCA_003151935.1_CDS-1		GCA_013204185.1_CDSJABMOI010000100.1_9
GCA_020632715.1_CDS	GCA_020632715.1	Bacteria	Myxococcota	JACKFA01	sp020632715	1	3	3	3	1	0	0	0			GCA_018141545.1_CDS-1		GCA_016934265.1_CDSJAFGTF010000022.1_37
GCA_023954815.1_CDS	GCA_023954815.1	Bacteria	Myxococcota	UBA9042	sp023954815	0	0	0	3	2	0	0	0			GCA_014859345.1_CDS-1		GCA_000620305.1_CDSKK211104.1_126
GCA_003559575.1_CDS	GCA_003559575.1	Bacteria	Myxococcota	PWKZ01	sp003559575	0	0	0	3	0	0	0	0			GCA_009840625.1_CDS-1		GCA_902826885.1_CDSCADEGL010000026.1_20
GCA_003260125.1_CDS	GCA_003260125.1	Bacteria	Myxococcota	Lujinxingia	litoralis	0	0	0	3	0	0	0	0			GCA_009380005.1_CDS-1		GCA_009835985.1_CDSVXWI01000008.1_10
GCA_017555665.1_CDS	GCA_017555665.1	Bacteria	Myxococcota	UBA4248	sp017555665	0	0	0	0	0	0	0	0			GCA_001829315.1_CDS-1		GCA_023265365.1_CDSJAHFTY010000152.1_7
GCA_007693585.1_CDS	GCA_007693585.1	Bacteria	Myxococcota	REDH01	sp007693585	0	0	0	3	0	0	0	0			GCA_013177995.1_CDS-1		GCA_002722055.1_CDSPBKD01000014.1_106
GCA_016931535.1_CDS	GCA_016931535.1	Bacteria	Myxococcota	JAFGEP01	sp016931535	0	0	0	2	0	0	0	0			GCA_017999915.1_CDS-1		GCA_003337735.1_CDSQPJY01000010.1_66
GCA_023150835.1_CDS	GCA_023150835.1	Bacteria	Myxococcota	JAKLKB01	sp023150835	0	0	0	1	0	0	0	0			GCA_001800605.1_CDS-1		GCA_022827025.1_CDSJAJDTT010000272.1_7
GCA_023150875.1_CDS	GCA_023150875.1	Bacteria	Myxococcota	JAKLKC01	sp023150875	0	0	0	2	0	0	0	0			GCA_020723435.1_CDS-1		GCA_002148795.1_CDSMPOB01000002.1_356
GCA_913061235.1_CDS	GCA_913061235.1	Bacteria	Myxococcota	CAJXTB01	sp913061235	0	0	0	5	1	0	0	0			GCA_022839745.1_CDS-1		GCA_016874775.1_CDSVGTJ01000034.1_37
GCA_024278455.1_CDS	GCA_024278455.1	Bacteria	Myxococcota	JAJRTE01	sp024278455	0	0	0	5	0	0	0	0			GCA_020052955.1_CDS-1		GCA_902812405.1_CDSCADDZI010000058.1_6
GCA_000280925.3_CDS	GCA_000280925.3	Bacteria	Myxococcota	Myxococcus	hansupus	1	2	2	1	1	0	0	0			GCA_023415205.1_CDS-1		GCA_016183425.1_CDSJACPEP010000024.1_7
GCA_007130885.1_CDS	GCA_007130885.1	Bacteria	Myxococcota	SLRQ01	sp007130885	0	0	0	2	0	0	0	0			GCA_025059805.1_CDS-1		GCA_900102435.1_CDSFNBU01000011.1_23
GCA_011526105.1_CDS	GCA_011526105.1	Bacteria	Myxococcota	WYAZ01	sp011526105	0	0	0	7	1	0	0	0			GCA_002412545.1_CDS-1		GCA_017656145.1_CDSJACDOI010000006.1_62
GCA_016218805.1_CDS	GCA_016218805.1	Bacteria	Myxococcota	JACRCW01	sp016218805	0	0	0	4	1	0	0	0			GCA_016209275.1_CDS-1		GCA_000016165.1_CDSCP000612.1_1660
GCA_023248595.1_CDS	GCA_023248595.1	Bacteria	Myxococcota	JAHFEG01	sp023248595	0	0	0	2	0	0	0	0			GCA_016929445.1_CDS-1		GCA_023475225.1_CDSJAMCVK010000036.1_144
GCA_013152945.1_CDS	GCA_013152945.1	Bacteria	Myxococcota	JAADFL01	sp013152945	0	0	0	2	0	0	0	0			GCA_022072175.1_CDS-2		GCA_020725425.1_CDSDYFA01000054.1_50
GCA_016186995.1_CDS	GCA_016186995.1	Bacteria	Bdellovibrionota	JACPKQ01	sp016186995	0	0	0	1	0	0	0	0			GCA_022072025.1_CDS-1		GCA_002153915.1_CDSMRZU01000004.1_345
GCA_005801425.1_CDS	GCA_005801425.1	Bacteria	Myxococcota	SYDY01	sp005801425	0	0	1	2	1	0	0	0			GCA_001800075.1_CDS-1		GCA_019594305.1_CDSJAFDTZ010000010.1_16
GCA_016283195.1_CDS	GCA_016283195.1	Bacteria	Myxococcota	JAEEML01	sp016283195	0	0	0	1	0	0	0	0			GCA_023249225.1_CDS-2		GCA_003645645.1_CDSQNBH01000002.1_33
GCA_002696345.1_CDS	GCA_002696345.1	Bacteria	Myxococcota	UBA4151	sp002696345	0	0	0	2	0	0	0	0			GCA_016874775.1_CDS-3		GCA_003645645.1_CDSQNBH01000036.1_20
GCA_016192705.1_CDS	GCA_016192705.1	Bacteria	Myxococcota	JACPTQ01	sp016192705	0	0	0	6	1	0	0	0			GCA_019637795.1_CDS-2		GCA_001420695.1_CDSLJJB01000015.1_35
GCA_020848545.1_CDS	GCA_020848545.1	Bacteria	Myxococcota	JADLHZ01	sp020848545	0	0	0	4	1	0	0	0			GCA_001798135.1_CDS-1		GCA_004341035.1_CDSSLXK01000013.1_34
GCA_020725805.1_CDS	GCA_020725805.1	Bacteria	Myxococcota	SpSt-1050	sp020725805	0	0	0	2	0	0	0	0			GCA_016180845.1_CDS-1		GCA_017656255.1_CDSJACDOE010000005.1_153
GCA_022072125.1_CDS	GCA_022072125.1	Bacteria	Myxococcota	JAJVIH01	sp022072125	0	0	0	3	1	0	0	0			GCA_016180425.1_CDS-2		GCA_001730225.1_CDSMIJE01000011.1_184
GCA_022710975.1_CDS	GCA_022710975.1	Bacteria	Myxococcota	JAKLGA01	sp022710975	0	0	0	2	0	0	0	0			GCA_016930085.1_CDS-1		GCA_009711825.1_CDSVEMY01000075.1_20
GCA_023150895.1_CDS	GCA_023150895.1	Bacteria	Myxococcota	CAINDO01	sp023150895	0	0	0	3	1	0	0	0			GCA_022709755.1_CDS-1		GCA_016278515.1_CDSJADQBR010000143.1_13
GCA_023954355.1_CDS	GCA_023954355.1	Bacteria	Bdellovibrionota	JAMLID01	sp023954355	0	0	0	0	0	0	0	0			GCA_000092105.1_CDS-2		GCA_022539405.1_CDSCP054394.1_310
GCA_903881565.1_CDS	GCA_903881565.1	Bacteria	Bdellovibrionota	CAIRTR01	sp903881565	0	0	0	2	0	0	0	0			GCA_919902475.1_CDS-3		GCA_007132345.1_CDSSLOV01000038.1_2
GCA_002720865.1_CDS	GCA_002720865.1	Bacteria	Bdellovibrionota	GCA-2720865	sp002720865	0	0	0	1	0	0	0	0			GCA_016873715.1_CDS-2		GCA_017301615.1_CDSCP059066.1_1386
GCA_000317895.1_CDS	GCA_000317895.1	Bacteria	Bdellovibrionota	Bdellovibrio	bacteriovorus_F	0	0	0	2	0	0	0	0			GCA_015169395.1_CDS-3		GCA_017301615.1_CDSCP059066.1_1405
GCA_016715815.1_CDS	GCA_016715815.1	Bacteria	Bdellovibrionota	JADJXN01	sp016715815	0	0	0	1	0	0	0	0			GCA_014696105.1_CDS-2		GCA_018333865.1_CDSJAGXSE010000041.1_49
GCA_005776395.1_CDS	GCA_005776395.1	Bacteria	Bdellovibrionota	UBA2466	sp005776395	0	0	0	3	0	0	0	0			GCA_023511615.1_CDS-1		GCA_015493505.1_CDSWGDA01000058.1_3
GCA_945881775.1_CDS	GCA_945881775.1	Bacteria	Bdellovibrionota	CAMCVE01	sp945881775	0	0	0	3	0	0	0	0			GCA_001939115.1_CDS-1		GCA_022709755.1_CDSJAKLIF010000002.1_319
GCA_000012885.1_CDS	GCA_000012885.1	Bacteria	Desulfobacterota	Syntrophotalea	carbinolica	0	0	0	4	3	1	1	1			GCA_019358975.1_CDS-1		GCA_001270745.1_CDSKQ434751.1_330
GCA_000016745.1_CDS	GCA_000016745.1	Bacteria	Desulfobacterota	Geotalea	uraniireducens	0	0	0	3	2	1	1	2			GCA_903897715.1_CDS-1		GCA_021848885.1_CDSJAJZTN010000045.1_7
GCA_015222555.1_CDS	GCA_015222555.1	Bacteria	Desulfobacterota	JADFVM01	sp015222555	0	0	0	3	2	0	0	0			GCA_000775285.1_CDS-1		GCA_002071085.1_CDSMWEM01000017.1_3
GCA_016875025.1_CDS	GCA_016875025.1	Bacteria	Desulfobacterota	CAIRTM01	sp016875025	0	0	0	3	0	0	0	2			GCA_022984075.1_CDS-2		GCA_002842085.1_CDSPHCA01000262.1_1
GCA_919902985.1_CDS	GCA_919902985.1	Bacteria	Desulfobacterota	JAENJC01	sp919902985	0	0	0	3	0	0	0	0			GCA_025054735.1_CDS-1		GCA_016719785.1_CDSJADJYJ010000018.1_76
GCA_001797335.1_CDS	GCA_001797335.1	Bacteria	Bdellovibrionota	2-02-FULL-38-15-A	sp001797335	0	0	0	1	0	0	0	0			GCA_000010065.1_CDS-1		GCA_024278455.1_CDSJAJRTE010000275.1_33
GCA_017302715.1_CDS	GCA_017302715.1	Bacteria	Bdellovibrionota	JAFLCD01	sp017302715	0	0	0	2	0	0	0	0			GCA_000012625.1_CDS-1		GCA_903895725.1_CDSCAITUV010000066.1_28
GCA_005888095.1_CDS	GCA_005888095.1	Bacteria	Desulfobacterota_B	DP-3	sp005888095	0	0	0	2	2	0	0	0			GCA_000332315.1_CDS-1		GCA_025059805.1_CDSJANXDG010000083.1_4
GCA_019637795.1_CDS	GCA_019637795.1	Bacteria	Desulfobacterota_B	JAHBUY01	sp019637795	0	0	0	2	3	0	0	0			GCA_000309385.1_CDS-3		GCA_000213975.1_CDSGL892076.1_590
GCA_903893315.1_CDS	GCA_903893315.1	Bacteria	Desulfobacterota_B	CAITLU01	sp903893315	0	1	1	3	3	0	0	0			GCA_000317045.1_CDS-1		GCA_000430625.1_CDSAUMJ01000033.1_26
GCA_016193465.1_CDS	GCA_016193465.1	Bacteria	Desulfobacterota_B	UBA9968	sp016193465	0	0	0	4	1	0	0	1			GCA_003555505.2_CDS-2		GCA_018432615.1_CDSJAHDSQ010000037.1_26
GCA_021799495.1_CDS	GCA_021799495.1	Bacteria	Desulfobacterota_B	JADMIL01	sp021799495	0	0	0	3	2	0	0	0			GCA_014698235.1_CDS-2		GCA_000430625.1_CDSAUMJ01000073.1_12
GCA_945872365.1_CDS	GCA_945872365.1	Bacteria	Desulfobacterota_B	REEB422	sp945872365	0	1	1	3	2	0	0	0			Fischerella.muscicola.CCMEE5323-2		GCA_003538775.1_CDSDPRG01000049.1_11
GCA_016874775.1_CDS	GCA_016874775.1	Bacteria	Desulfobacterota_B	VGTJ01	sp016874775	2	5	5	5	3	0	0	0			Nostoc.sp.PCC7120-1		GCA_000784835.1_CDSJSFH01000004.1_101
GCA_020848745.1_CDS	GCA_020848745.1	Bacteria	Desulfobacterota_B	UTPRO1	sp020848745	0	0	0	2	1	0	0	0			GCA_000317065.1_CDS-1		GCA_000204415.1_CDSCP002565.1_592
GCA_001595385.3_CDS	GCA_001595385.3	Bacteria	Desulfobacterota	UBA5799	sp001595385	0	0	0	3	2	0	0	0			GCA_000317065.1_CDS-2		GCA_000429905.1_CDSAUCT01000013.1_96
GCA_015492395.1_CDS	GCA_015492395.1	Bacteria	Desulfobacterota	S146-70	sp015492395	0	0	0	3	0	0	0	0			GCA_014696065.1_CDS-1		GCA_016208165.1_CDSJACQYL010000027.1_33
GCA_001797495.1_CDS	GCA_001797495.1	Bacteria	Desulfobacterota	GWC2-42-11	sp001797495	0	0	0	3	2	0	0	0			GCA_022984075.1_CDS-1		GCA_017883235.1_CDSJADGNY010000102.1_19
GCA_015492305.1_CDS	GCA_015492305.1	Bacteria	Desulfobacterota	S146-80	sp015492305	0	0	0	3	1	0	0	0			GCA_000309385.1_CDS-2		GCA_000305935.1_CDSCP003732.1_340
GCA_001798075.1_CDS	GCA_001798075.1	Bacteria	UBA10199	SPLOWO2-01-44-7	sp001798075	0	0	0	3	1	0	0	0			GCA_003555505.2_CDS-1		GCA_003990955.1_CDSBIFV01000008.1_390
GCA_002796345.1_CDS	GCA_002796345.1	Bacteria	UBA10199	1-14-0-20-42-23	sp002796345	0	0	0	2	1	0	0	0			GCA_002863065.1_CDS-1		GCA_007641255.1_CDSCP036259.1_323
GCA_002796325.1_CDS	GCA_002796325.1	Bacteria	UBA10199	1-14-0-20-47-16	sp002796325	0	0	0	1	1	0	0	0			GCA_020632715.1_CDS-1		GCA_009929485.1_CDSSAAJ01000005.1_67
GCA_015233135.1_CDS	GCA_015233135.1	Bacteria	UBA10199	JADFYH01	sp015233135	0	0	0	2	3	0	0	0			GCA_000024805.1_CDS-1		GCA_000011905.1_CDSCP000027.1_1075
GCA_016180845.1_CDS	GCA_016180845.1	Bacteria	UBA10199	JACPAK01	sp016180845	0	0	0	2	1	0	0	0			GCA_001829155.1_CDS-1		GCA_000012885.1_CDSCP000142.2_615
GCA_001798135.1_CDS	GCA_001798135.1	Bacteria	UBA10199	2-12-FULL-40-28	sp001798135	0	0	0	3	1	0	0	0			GCA_011526105.1_CDS-1		GCA_004296885.1_CDSSCVN01000016.1_243
GCA_000422245.1_CDS	GCA_000422245.1	Bacteria	Desulfobacterota	Desulfohalovibrio	alkalitolerans	0	0	0	1	2	1	1	1			GCA_012523595.1_CDS-1		GCA_016874775.1_CDSVGTJ01000083.1_29
GCA_016208165.1_CDS	GCA_016208165.1	Bacteria	Desulfobacterota	JACQYL01	sp016208165	0	0	0	5	2	0	0	0			GCA_007748055.1_CDS-2		GCA_001866075.3_CDSCP063356.1_4610
GCA_021737785.1_CDS	GCA_021737785.1	Bacteria	Desulfobacterota	AUK324	sp021737785	0	0	0	8	3	0	0	0			GCA_013314775.1_CDS-2		GCA_002238825.1_CDSMPNC01000001.1_204
GCA_019308995.1_CDS	GCA_019308995.1	Bacteria	Desulfobacterota	JAFDHD01	sp019308995	0	0	0	3	0	0	0	0			GCA_015494465.1_CDS-1		GCA_000421965.1_CDSATAY01000022.1_30
GCA_020444545.1_CDS	GCA_020444545.1	Bacteria	Desulfobacterota	SURF-10	sp020444545	0	0	0	6	3	1	1	1			GCA_016929395.1_CDS-1		GCA_021847575.1_CDSJAJZQO010000110.1_2
GCA_000341395.1_CDS	GCA_000341395.1	Bacteria	Desulfobacterota	Desulfocapsa	sulfexigens	0	0	0	3	3	1	1	1			GCA_012962595.1_CDS-1		GCA_001544015.1_CDSAP014924.1_2210
GCA_024275145.1_CDS	GCA_024275145.1	Bacteria	Desulfobacterota	S143-34	sp024275145	0	0	0	2	3	1	1	1			GCA_022822005.1_CDS-2		GCA_008326305.1_CDSBIXY01000127.1_3
GCA_019309045.1_CDS	GCA_019309045.1	Bacteria	Desulfobacterota	JAFDGZ01	sp019309045	0	0	0	5	1	0	0	0			GCA_024278235.1_CDS-2		GCA_007130145.1_CDSSLSY01000258.1_14
GCA_022836495.1_CDS	GCA_022836495.1	Bacteria	Desulfobacterota	Desulforhabdus	sp022836495	0	0	0	4	2	1	1	1			GCA_023511455.1_CDS-1		GCA_013178305.1_CDSJABLXB010000001.1_318
GCA_011046395.1_CDS	GCA_011046395.1	Bacteria	Desulfobacterota	QYQD01	sp011046395	0	0	0	1	2	0	0	0			GCA_000014005.1_CDS-3		GCA_023475165.1_CDSJAMCWA010000049.1_23
GCA_000429905.1_CDS	GCA_000429905.1	Bacteria	Desulfobacterota	Desulfatibacillum	aliphaticivorans	0	0	0	5	3	1	1	1			GCA_005888095.1_CDS-1		GCA_020725405.1_CDSDYFB01000085.1_12
GCA_023129535.1_CDS	GCA_023129535.1	Bacteria	Desulfobacterota	C00003060	sp023129535	0	0	0	1	1	0	0	0			GCA_015233135.1_CDS-2		GCA_019683875.1_CDSJADGHN010000191.1_3
GCA_016219225.1_CDS	GCA_016219225.1	Bacteria	Desulfobacterota	RBG-13-43-22	sp016219225	0	0	0	2	3	1	1	1			GCA_903928345.1_CDS-3		GCA_007641255.1_CDSCP036259.1_967
GCA_012962595.1_CDS	GCA_012962595.1	Bacteria	Desulfobacterota	DTXE01	sp012962595	0	0	0	2	1	0	0	0			GCA_023169805.1_CDS-1		GCA_004341035.1_CDSSLXK01000015.1_59
GCA_000423845.1_CDS	GCA_000423845.1	Bacteria	Desulfobacterota	Thermodesulfobacterium	hveragerdense	0	0	0	1	1	0	0	0			GCA_008326305.1_CDS-1		GCA_020725675.1_CDSDYEP01000125.1_3
GCA_001577525.1_CDS	GCA_001577525.1	Bacteria	Desulfobacterota	Desulfofervidus	auxilii	0	0	0	2	0	0	0	0			GCA_005862285.1_CDS-2		GCA_002863065.1_CDSPKDL01000247.1_6
GCA_023512475.1_CDS	GCA_023512475.1	Bacteria	Desulfobacterota	JAILZL01	sp023512475	0	0	0	2	1	1	1	1			GCA_000775285.1_CDS-2		GCA_913061235.1_CDSCAJXTB010000021.1_92
GCA_001683985.1_CDS	GCA_001683985.1	Bacteria	Desulfobacterota	Smithella	sp001683985	0	0	0	1	2	1	1	1			GCA_001939115.1_CDS-2		GCA_020632715.1_CDSJACKFA010000007.1_264
GCA_002010915.1_CDS	GCA_002010915.1	Bacteria	Desulfobacterota	JdFR-97	sp002010915	0	0	0	6	1	0	0	0			Nostoc.sp.PCC7120-3		GCA_025057315.1_CDSJANWXW010000040.1_40
GCA_016209225.1_CDS	GCA_016209225.1	Bacteria	Desulfobacterota	UBA8473	sp016209225	0	0	0	2	2	0	0	0			GCA_018432315.1_CDS-1		GCA_016197205.1_CDSJACPWG010000090.1_9
GCA_016929395.1_CDS	GCA_016929395.1	Bacteria	Desulfobacterota	Zymogenus	saltonus	0	0	0	3	1	0	0	0			GCA_000204415.1_CDS-1		Porphyridium.purpureumKAA8491562.1
GCA_024275075.1_CDS	GCA_024275075.1	Bacteria	Desulfobacterota	JAJRZU01	sp024275075	0	0	0	3	3	0	0	0			GCA_000949635.1_CDS-3		GCA_000378205.1_CDSKB899409.1_90
GCA_015486285.1_CDS	GCA_015486285.1	Bacteria	Desulfobacterota	S015-6	sp015486285	0	0	0	3	1	0	0	0			GCA_000949635.1_CDS-4		GCA_007116075.1_CDSSKJE01000083.1_24
GCA_018433775.1_CDS	GCA_018433775.1	Bacteria	Desulfobacterota	UBA1062	sp018433775	0	0	0	1	1	0	0	0			GCA_002898535.1_CDS-2		GCA_015493635.1_CDSWGCU01000011.1_5
GCA_017996625.1_CDS	GCA_017996625.1	Bacteria	Desulfobacterota	JAGOGO01	sp017996625	0	0	0	1	0	0	0	0			GCA_002238825.1_CDS-3		GCA_025054955.1_CDSJANWZE010000036.1_4
GCA_016183025.1_CDS	GCA_016183025.1	Bacteria	Desulfobacterota	JACPFL01	sp016183025	0	0	0	7	0	0	0	0			GCA_002898535.1_CDS-1		GCA_000184345.2_CDSCP002903.1_500
GCA_002327985.1_CDS	GCA_002327985.1	Bacteria	Desulfobacterota	UBA1163	sp002327985	0	0	0	4	1	0	0	0			GCA_900187885.1_CDS-1		GCA_017535435.1_CDSJAFXTY010000069.1_32
GCA_019308905.1_CDS	GCA_019308905.1	Bacteria	Desulfobacterota	JAFDHF01	sp019308905	0	0	0	7	0	0	0	0			GCA_025060615.1_CDS-2		GCA_021736385.1_CDSJAIPFY010000015.1_23
GCA_019308145.1_CDS	GCA_019308145.1	Bacteria	Desulfobacterota	JAFDIG01	sp019308145	0	0	0	3	0	0	0	0			GCA_001306175.1_CDS-1		GCA_003645645.1_CDSQNBH01000100.1_7
GCA_019308925.1_CDS	GCA_019308925.1	Bacteria	Desulfobacterota	JAFDHG01	sp019308925	0	0	0	2	0	0	0	0			GCA_015490995.1_CDS-2		GCA_013177935.1_CDSJABLXZ010000002.1_435
GCA_015493505.1_CDS	GCA_015493505.1	Bacteria	Desulfobacterota	S145-22	sp015493505	0	0	0	6	1	0	0	0			GCA_013152275.1_CDS-1		GCA_000745455.1_CDSJQJI01000043.1_10
GCA_016875095.1_CDS	GCA_016875095.1	Bacteria	Desulfobacterota	VGSG01	sp016875095	0	0	0	2	1	0	0	0			GCA_000421965.1_CDS-1		GCA_900129175.1_CDSFQUI01000001.1_40
GCA_016934315.1_CDS	GCA_016934315.1	Bacteria	Desulfobacterota	Anaeroferrophillus	wilburensis	0	0	0	2	2	0	0	0			GCA_023511835.1_CDS-1		GCA_000019605.1_CDSCP000968.1_1004
GCA_004296885.1_CDS	GCA_004296885.1	Bacteria	Nitrospirota	SYGV01	sp004296885	1	3	3	3	3	0	0	0			GCA_013178415.1_CDS-1		GCA_001829155.1_CDSMIAO01000062.1_12
GCA_016200255.1_CDS	GCA_016200255.1	Bacteria	Nitrospirota	JACQFA01	sp016200255	0	0	0	3	1	0	0	0			GCA_020725425.1_CDS-1		GCA_003641665.1_CDSQNBC01000025.1_8
GCA_016178585.1_CDS	GCA_016178585.1	Bacteria	Nitrospirota	JACOTA01	sp016178585	0	0	0	2	1	0	0	0			GCA_000484535.1_CDS-1		GCA_004375965.1_CDSSOIS01000073.1_48
GCA_016200325.1_CDS	GCA_016200325.1	Bacteria	Nitrospirota	Manganitrophus	sp016200325	1	3	3	2	3	0	0	0			GCA_019695115.1_CDS-1		GCA_021158525.1_CDSJAGGUL010000127.1_27
GCA_016212215.1_CDS	GCA_016212215.1	Bacteria	Nitrospirota	JACRGV01	sp016212215	0	0	0	1	2	0	0	0			GCA_015660915.1_CDS-2		GCA_002421425.1_CDSDIJZ01000022.1_94
GCA_919902475.1_CDS	GCA_919902475.1	Bacteria	Nitrospirota	9FT-COMBO-42-15	sp919902475	0	0	0	2	3	0	0	0			GCA_024641705.1_CDS-1		GCA_903930455.1_CDSCAIYYT010000167.1_10
GCA_023229435.1_CDS	GCA_023229435.1	Bacteria	Nitrospirota	JALNZF01	sp023229435	0	0	0	2	2	0	0	0			GCA_009691245.1_CDS-2		GCA_014730175.1_CDSWJIR01000181.1_6
GCA_919903025.1_CDS	GCA_919903025.1	Bacteria	Nitrospirota	RBG-16-64-22	sp919903025	0	0	0	1	2	1	1	1			GCA_023248155.1_CDS-1		GCA_024277525.1_CDSJAJRUZ010000063.1_14
GCA_016212095.1_CDS	GCA_016212095.1	Bacteria	Nitrospirota	JACRHH01	sp016212095	0	0	0	2	3	1	1	1			GCA_023249225.1_CDS-1		GCA_020722965.1_CDSDYJT01000003.1_80
GCA_016222905.1_CDS	GCA_016222905.1	Bacteria	Nitrospirota	JACRPZ01	sp016222905	0	0	0	2	2	1	1	1			GCA_020052955.1_CDS-2		GCA_016929395.1_CDSJAFGIX010000011.1_47
GCA_002011815.1_CDS	GCA_002011815.1	Bacteria	Nitrospirota	JdFR-86	sp002011815	0	0	0	1	2	0	0	0			GCA_016200325.1_CDS-2		GCA_015490555.1_CDSWFXO01000021.1_5
GCA_919902995.1_CDS	GCA_919902995.1	Bacteria	Nitrospirota	JACRGW01	sp919902995	0	0	0	1	1	0	0	0			GCA_021799495.1_CDS-1		GCA_020349965.1_CDSCP070705.1_670
GCA_021789495.1_CDS	GCA_021789495.1	Bacteria	Nitrospirota	JAKAHE01	sp021789495	0	0	0	2	3	1	1	1			GCA_016212095.1_CDS-2		GCA_004376375.1_CDSSOJX01000128.1_9
GCA_003229375.1_CDS	GCA_003229375.1	Bacteria	Nitrospinota	SZUA-224	sp003229375	0	0	0	2	1	1	1	1			GCA_016219225.1_CDS-2		GCA_013152945.1_CDSJAADFL010000196.1_13
GCA_913051775.1_CDS	GCA_913051775.1	Bacteria	Nitrospinota	CAJXCL01	sp913051775	0	0	0	3	3	0	0	0			GCA_016212215.1_CDS-2		GCA_018821305.1_CDSJAHJMN010000203.1_12
GCA_016212295.1_CDS	GCA_016212295.1	Bacteria	Nitrospinota	JACRGO01	sp016212295	0	0	0	2	2	0	0	0			GCA_021789495.1_CDS-1		GCA_023129165.1_CDSJAGMCL010000151.1_4
GCA_016208975.1_CDS	GCA_016208975.1	Bacteria	Nitrospinota	JACQXA01	sp016208975	0	0	0	3	2	1	1	1			GCA_003152095.1_CDS-1		GCA_011772205.1_CDSWVZY01000076.1_112
GCA_024275955.1_CDS	GCA_024275955.1	Bacteria	Nitrospinota	JAJRYD01	sp024275955	0	0	0	1	3	0	0	0			GCA_903825275.1_CDS-2		GCA_023131975.1_CDSJAGLYV010000090.1_21
GCA_000341545.2_CDS	GCA_000341545.2	Bacteria	Nitrospinota	Nitrospina	gracilis	0	0	0	3	2	0	0	0			GCA_020072805.1_CDS-1		GCA_019057815.1_CDSJAHLWR010000008.1_102
GCA_016179055.1_CDS	GCA_016179055.1	Bacteria	Acidobacteriota	JACOSC01	sp016179055	0	0	0	6	1	0	0	0			GCA_020850355.1_CDS-1		GCA_020833005.1_CDSJAJHRD010000003.1_66
GCA_903847975.1_CDS	GCA_903847975.1	Bacteria	Acidobacteriota	CAINFC01	sp903847975	0	0	0	4	1	0	0	0			GCA_021787985.1_CDS-2		GCA_016278515.1_CDSJADQBR010000059.1_37
GCA_022827025.1_CDS	GCA_022827025.1	Bacteria	Acidobacteriota	JAJDTT01	sp022827025	0	0	0	6	1	0	0	0			GCA_023261545.1_CDS-1		GCA_017303675.1_CDSJAFLBX010000002.1_703
GCA_012719355.1_CDS	GCA_012719355.1	Bacteria	Acidobacteriota	JAAYAM01	sp012719355	0	0	0	1	1	0	0	0			GCA_016200255.1_CDS-1		GCA_018816525.1_CDSJAHIVV010000008.1_22
GCA_016210925.1_CDS	GCA_016210925.1	Bacteria	Acidobacteriota	JACQTF01	sp016210925	0	0	0	2	0	0	0	0			GCA_019637795.1_CDS-3		GCA_012517375.1_CDSJAAYVC010000032.1_15
GCA_018001935.1_CDS	GCA_018001935.1	Bacteria	Acidobacteriota	JAGNHB01	sp018001935	0	0	0	2	0	0	0	0			GCA_903893315.1_CDS-3		GCA_016183865.1_CDSJACPDT010000128.1_7
GCA_021463145.1_CDS	GCA_021463145.1	Bacteria	Acidobacteriota	JADIYM01	sp021463145	0	0	0	1	0	0	0	0			GCA_945872365.1_CDS-1		GCA_024655945.1_CDSJANLFK010000001.1_279
GCA_902826795.1_CDS	GCA_902826795.1	Bacteria	Acidobacteriota	OLB17	sp902826795	0	1	1	4	1	0	0	0			GCA_015169395.1_CDS-2		GCA_014730275.1_CDSWJIL01000081.1_10
GCA_018304765.1_CDS	GCA_018304765.1	Bacteria	Acidobacteriota	Chloracidobacterium	aggregatum	0	0	1	2	1	0	0	0			GCA_020723435.1_CDS-2		GCA_016926475.1_CDSJAFGON010000029.1_17
GCA_016700195.1_CDS	GCA_016700195.1	Bacteria	Acidobacteriota	JADJXM01	sp016700195	0	0	1	6	1	0	0	0			GCA_020850945.1_CDS-1		GCA_002898535.1_CDSBEHN01000019.1_29
GCA_025054955.1_CDS	GCA_025054955.1	Bacteria	Acidobacteriota	JANWZE01	sp025054955	0	0	0	8	0	0	0	0			GCA_015711795.1_CDS-1		GCA_020349885.1_CDSCP070701.1_1171
GCA_003142185.1_CDS	GCA_003142185.1	Bacteria	Acidobacteriota	Bog-375	sp003142185	0	0	0	2	2	1	1	1			GCA_020201525.1_CDS-1		GCA_012797735.1_CDSJAAZOP010000263.1_2
GCA_021325275.1_CDS	GCA_021325275.1	Bacteria	Acidobacteriota	JAJPHL01	sp021325275	0	0	0	5	1	0	0	0			GCA_016223245.1_CDS-1		GCA_016935485.1_CDSJAFGQW010000178.1_9
GCA_000014005.1_CDS	GCA_000014005.1	Bacteria	Acidobacteriota	Koribacter	versatilis_A	0	0	0	2	3	0	0	0			GCA_903928345.1_CDS-2		GCA_020633725.1_CDSJACKDC010000001.1_707
GCA_009691245.1_CDS	GCA_009691245.1	Bacteria	Acidobacteriota	SHUM01	sp009691245	0	0	0	2	2	0	0	0			GCA_020052375.1_CDS-1		GCA_903859215.1_CDSCAIOLW010000368.1_22
GCA_020072805.1_CDS	GCA_020072805.1	Bacteria	Acidobacteriota	JAIQGC01	sp020072805	0	0	0	1	2	0	0	0			GCA_014360825.1_CDS-1		GCA_024276305.1_CDSJAJRXK010000020.1_59
GCA_020072965.1_CDS	GCA_020072965.1	Bacteria	Acidobacteriota	JAIQFV01	sp020072965	0	0	0	3	0	0	0	0			GCA_012729155.1_CDS-1		GCA_017656425.1_CDSJACDNV010000003.1_192
GCA_022821775.1_CDS	GCA_022821775.1	Bacteria	Acidobacteriota	Versatilivorator	sp022821775	0	0	0	7	2	0	0	0			GCA_025062375.1_CDS-1		GCA_903895725.1_CDSCAITUV010000066.1_78
GCA_023265365.1_CDS	GCA_023265365.1	Bacteria	Acidobacteriota	JAHFTY01	sp023265365	0	0	0	4	1	0	0	0			GCA_000281175.1_CDS-1		GCA_001780385.1_CDSMFGW01000141.1_33
GCA_902812465.1_CDS	GCA_902812465.1	Bacteria	Acidobacteriota	CADDZE01	sp902812465	0	0	0	3	0	0	0	0			GCA_015490995.1_CDS-1		GCA_013824245.1_CDSPNNN01000023.1_1
GCA_001464065.1_CDS	GCA_001464065.1	Bacteria	Acidobacteriota	Luteitalea	sp001464065	0	0	0	5	1	0	0	0			GCA_016719785.1_CDS-1		GCA_003660555.1_CDSQMUK01000014.1_18
GCA_902826455.1_CDS	GCA_902826455.1	Bacteria	Acidobacteriota	CADEEV01	sp902826455	0	0	0	4	1	0	0	0			GCA_019695115.1_CDS-2		GCA_001508335.1_CDSLGFX01000005.1_83
GCA_009835985.1_CDS	GCA_009835985.1	Bacteria	Acidobacteriota	Marinacidobacterium	sp009835985	0	0	0	4	1	0	0	0			GCA_025060615.1_CDS-1		GCA_023131835.1_CDSJAGLZA010000187.1_5
GCA_016191015.1_CDS	GCA_016191015.1	Bacteria	Acidobacteriota	JACPPM01	sp016191015	0	0	0	3	0	0	0	0			GCA_002842085.1_CDS-1		GCA_013152385.1_CDSJAADGL010000068.1_3
GCA_012103255.1_CDS	GCA_012103255.1	Bacteria	Acidobacteriota	WLXD01	sp012103255	0	0	1	3	0	0	0	0			GCA_900187885.1_CDS-2		GCA_005191425.1_CDSSUPR01000066.1_15
GCA_004356015.1_CDS	GCA_004356015.1	Bacteria	Acidobacteriota	SMYD01	sp004356015	0	0	0	3	0	0	0	0			GCA_017882055.1_CDS-2		GCA_016222905.1_CDSJACRPZ010000005.1_119
GCA_016195325.1_CDS	GCA_016195325.1	Bacteria	Acidobacteriota	JACPZX01	sp016195325	0	0	0	3	0	0	0	0			GCA_025056965.1_CDS-2		GCA_021800275.1_CDSJAJYZB010000016.1_31
GCA_018606725.1_CDS	GCA_018606725.1	Bacteria	Acidobacteriota	JAGYID01	sp018606725	0	0	0	1	0	0	0	0			GCA_002366595.1_CDS-1		GCA_016200325.1_CDSJACQEZ010000003.1_96
GCA_014764515.1_CDS	GCA_014764515.1	Bacteria	Acidobacteriota	Polarisedimenticola	svalbardensis	0	0	0	3	0	0	0	0			GCA_003142185.1_CDS-1		GCA_004296885.1_CDSSCVN01000020.1_66
GCA_021372775.1_CDS	GCA_021372775.1	Bacteria	Acidobacteriota	JAJFTU01	sp021372775	0	0	0	1	1	0	0	0			GCA_903847335.1_CDS-1		GCA_016200255.1_CDSJACQFA010000101.1_19
GCA_016715205.1_CDS	GCA_016715205.1	Bacteria	Acidobacteriota	Holophaga	sp016715205	0	0	0	0	1	0	0	0			GCA_002243045.1_CDS-1		GCA_016178585.1_CDSJACOTA010000067.1_4
GCA_020439745.1_CDS	GCA_020439745.1	Bacteria	Acidobacteriota	JAGQSC01	sp020439745	0	0	0	6	0	0	0	0			GCA_000305935.1_CDS-1		GCA_000341545.2_CDSHG422173.1_580
GCA_013152385.1_CDS	GCA_013152385.1	Bacteria	Acidobacteriota	UM-FILTER-49-7	sp013152385	0	0	0	3	1	0	0	0			GCA_001683985.1_CDS-2		GCA_913051775.1_CDSCAJXCL010000046.1_6
GCA_021813555.1_CDS	GCA_021813555.1	Bacteria	Acidobacteriota	JAKAJA01	sp021813555	0	0	0	2	0	0	0	0			GCA_004212085.1_CDS-1		GCA_001595385.3_CDSLVEI03000001.1_2049
GCA_015493585.1_CDS	GCA_015493585.1	Bacteria	Acidobacteriota	JAADFN01	sp015493585	0	0	0	0	1	0	0	0			GCA_002347295.1_CDS-1		GCA_001797495.1_CDSMGPS01000026.1_26
GCA_017883235.1_CDS	GCA_017883235.1	Bacteria	Acidobacteriota	JADGNZ01	sp017883235	0	0	0	4	1	0	0	0			GCA_002421805.1_CDS-2		GCA_020725805.1_CDSDYEF01000040.1_36
GCA_003388555.1_CDS	GCA_003388555.1	Bacteria	Acidobacteriota	QQVD01	sp003388555	0	0	0	4	1	0	0	0			GCA_002011815.1_CDS-1		GCA_015492305.1_CDSWGFJ01000044.1_2
GCA_003152095.1_CDS	GCA_003152095.1	Bacteria	Acidobacteriota	Fen-183	sp003152095	0	0	0	3	1	0	0	0			GCA_002494765.1_CDS-1		GCA_021287065.1_CDSJAJTBE010000190.1_6
GCA_020349885.1_CDS	GCA_020349885.1	Bacteria	Acidobacteriota	G020349885	sp020349885	0	0	0	3	0	0	0	0			GCA_000184705.1_CDS-1		GCA_000949635.1_CDSBAFN01000001.1_2438
GCA_003141555.1_CDS	GCA_003141555.1	Bacteria	Acidobacteriota	FEN-413	sp003141555	0	1	0	2	1	0	0	0			GCA_002532075.1_CDS-1		GCA_011364925.1_CDSRDOA01000017.1_30
GCA_011049425.1_CDS	GCA_011049425.1	Bacteria	Acidobacteriota	UBA876	sp011049425	0	0	0	1	0	0	0	0			GCA_003130845.1_CDS-1		GCA_013152715.1_CDSJAADFU010000114.1_4
GCA_002010665.1_CDS	GCA_002010665.1	Bacteria	Acidobacteriota	JdFR-78	sp002010665	0	0	0	2	0	0	0	0			GCA_025056965.1_CDS-1		GCA_014764515.1_CDSJACXWD010000010.1_22
GCA_015486055.1_CDS	GCA_015486055.1	Bacteria	Acidobacteriota	S016-38	sp015486055	0	0	0	1	0	0	0	0			GCA_002728755.1_CDS-1		GCA_022071965.1_CDSJAJVIQ010000005.1_65
GCA_021161905.1_CDS	GCA_021161905.1	Bacteria	Acidobacteriota	JAGGZT01	sp021161905	0	0	0	1	0	0	0	0			GCA_016866785.1_CDS-2		GCA_022562085.1_CDSJADFPY010000437.1_2
GCA_001780385.1_CDS	GCA_001780385.1	Bacteria	Acidobacteriota	MFGW01	sp001780385	0	0	0	3	0	0	0	0			GCA_001999965.1_CDS-2		GCA_014381725.1_CDSJACNLC010000040.1_56
GCA_002898535.1_CDS	GCA_002898535.1	Bacteria	Acidobacteriota	HRBIN11	sp002898535	0	0	0	2	2	0	0	0			GCA_016931325.1_CDS-1		GCA_015493505.1_CDSWGDA01000061.1_4
GCA_022616075.1_CDS	GCA_022616075.1	Bacteria	Acidobacteriota	JAKEFK01	sp022616075	0	0	0	4	0	0	0	0			GCA_002796125.1_CDS-2		GCA_024641335.1_CDSJAHEDG010000027.1_26
GCA_002327305.1_CDS	GCA_002327305.1	Bacteria	Acidobacteriota	UBA2201	sp002327305	0	0	0	2	0	0	0	0			GCA_021735655.1_CDS-1		GCA_000447245.1_CDSAUYT01000001.1_744
GCA_014192625.1_CDS	GCA_014192625.1	Bacteria	Planctomycetota	BJHM01	sp014192625	0	0	0	4	0	0	0	0			GCA_018894435.1_CDS-1		GCA_016708025.1_CDSJADJGQ010000002.1_15
GCA_022616055.1_CDS	GCA_022616055.1	Bacteria	Planctomycetota	JAKEFM01	sp022616055	0	0	1	4	0	0	0	0			GCA_014730235.1_CDS-2		GCA_024277855.1_CDSJAJRUJ010000047.1_13
GCA_945907755.1_CDS	GCA_945907755.1	Bacteria	Planctomycetota	SXUL01	sp945907755	0	0	0	3	0	0	0	0			GCA_002087085.1_CDS-1		GCA_023544525.1_CDSJAMJFU010000001.1_39
GCA_016178505.1_CDS	GCA_016178505.1	Bacteria	Planctomycetota	JACOTG01	sp016178505	0	0	0	6	0	0	0	0			GCA_014207565.1_CDS-2		GCA_021737785.1_CDSJAIPDI010000015.1_81
GCA_021776735.1_CDS	GCA_021776735.1	Bacteria	Planctomycetota	JAJFFH01	sp021776735	0	0	0	3	0	0	0	0			GCA_009835985.1_CDS-1		GCA_002839765.1_CDSPGYR01000010.1_46
GCA_024274785.1_CDS	GCA_024274785.1	Bacteria	Planctomycetota	JAJSAM01	sp024274785	0	0	0	1	1	0	0	0			GCA_013151865.1_CDS-1		GCA_903900335.1_CDSCAIUMP010000017.1_59
GCA_016197205.1_CDS	GCA_016197205.1	Bacteria	Planctomycetota	JACPWG01	sp016197205	0	0	0	4	0	0	0	0			GCA_012729815.1_CDS-2		GCA_016788565.1_CDSJAEUSP010000067.1_128
GCA_016207825.1_CDS	GCA_016207825.1	Bacteria	Planctomycetota	JACQZI01	sp016207825	0	0	0	2	0	0	0	0			GCA_023954815.1_CDS-2		GCA_913061095.1_CDSCAJXVM010000003.1_210
GCA_016179685.1_CDS	GCA_016179685.1	Bacteria	Planctomycetota	JACPCR01	sp016179685	0	0	0	7	2	0	0	0			GCA_020444545.1_CDS-1		GCA_003561835.1_CDSPWVN01000060.1_2
GCA_007131925.1_CDS	GCA_007131925.1	Bacteria	Planctomycetota	SLPQ01	sp007131925	0	0	0	5	0	0	0	0			GCA_018648325.1_CDS-1		GCA_018396815.1_CDSJAGTQY010000001.1_500
GCA_007748055.1_CDS	GCA_007748055.1	Bacteria	Planctomycetota	Pan216	sp007748055	0	0	0	4	2	0	0	0			GCA_016866785.1_CDS-1		GCA_020444545.1_CDSJAHLKT010000004.1_476
GCA_903901045.1_CDS	GCA_903901045.1	Bacteria	Planctomycetota	CAIUPP01	sp903901045	0	0	0	3	1	0	0	0			GCA_017302015.1_CDS-3		GCA_013178045.1_CDSJABLXP010000020.1_13
GCA_019636275.1_CDS	GCA_019636275.1	Bacteria	Planctomycetota	JAMLIC01	sp019636275	0	0	0	4	0	0	0	0			GCA_000472905.1_CDS-2		GCA_016866785.1_CDSVGLH01000004.1_59
GCA_913056395.1_CDS	GCA_913056395.1	Bacteria	Planctomycetota	UBA12191	sp913056395	0	0	0	2	0	0	0	0			GCA_001510655.1_CDS-2		GCA_012517255.1_CDSJAAYVH010000078.1_23
GCA_021805985.1_CDS	GCA_021805985.1	Bacteria	Planctomycetota	JAMDCX01	sp021805985	0	0	0	2	2	0	0	0			GCA_004341035.1_CDS-1		GCA_013816405.1_CDSJACDEL010000096.1_4
GCA_015075375.1_CDS	GCA_015075375.1	Bacteria	Planctomycetota	H5-PLA8	sp015075375	0	0	0	4	2	0	0	0			GCA_000430625.1_CDS-1		GCA_903927345.1_CDSCAIYMO010000049.1_72
GCA_023261545.1_CDS	GCA_023261545.1	Bacteria	Planctomycetota	JAHFOS01	sp023261545	1	1	1	2	2	0	0	0			GCA_002804065.1_CDS-2		GCA_000092105.1_CDSCP001744.1_2304
GCA_000092105.1_CDS	GCA_000092105.1	Bacteria	Planctomycetota	Planctopirus	limnophila	0	0	0	2	3	0	0	0			GCA_021608135.1_CDS-2		GCA_005772955.1_CDSSXID01000105.1_7
GCA_005772955.1_CDS	GCA_005772955.1	Bacteria	Planctomycetota	Gemmata	sp005772955	0	0	0	5	1	0	0	0			GCA_021791995.1_CDS-2		GCA_007748055.1_CDSCP036279.1_3986
GCA_015169395.1_CDS	GCA_015169395.1	Bacteria	Planctomycetota	Humisphaera	borealis	1	2	2	5	4	0	0	0			GCA_002410325.1_CDS-2		GCA_005772855.1_CDSSXIK01000233.1_7
GCA_022705325.1_CDS	GCA_022705325.1	Bacteria	Planctomycetota	MWDR01	sp002071695	0	0	0	4	2	0	0	0			GCA_016278515.1_CDS-2		GCA_022821775.1_CDSJAJECY010000068.1_5
GCA_020060765.1_CDS	GCA_020060765.1	Bacteria	Planctomycetota	JAGUZQ01	sp020060765	0	0	0	3	1	0	0	0			GCA_016841045.1_CDS-1		GCA_007859835.1_CDSSJPJ01000001.1_3289
GCA_005772855.1_CDS	GCA_005772855.1	Bacteria	Planctomycetota	SXIK01	sp005772855	0	0	0	3	1	0	0	0			GCA_009929485.1_CDS-2		GCA_016209705.1_CDSJACQVR010000008.1_2
GCA_016213895.1_CDS	GCA_016213895.1	Bacteria	Planctomycetota	JACQZJ01	sp016213895	0	0	0	4	1	0	0	0			GCA_017889545.1_CDS-1		GCA_902812465.1_CDSCADDZE010000034.1_28
GCA_021776825.1_CDS	GCA_021776825.1	Bacteria	Planctomycetota	JAJFFG01	sp021776825	0	0	0	4	0	0	0	0			GCA_021810565.1_CDS-2		GCA_025054935.1_CDSJANWZD010000001.1_59
GCA_001999965.1_CDS	GCA_001999965.1	Bacteria	Planctomycetota	Limihaloglobus	sulfuriphilus	0	1	1	2	2	0	0	0			GCA_003054495.1_CDS-1		GCA_007130145.1_CDSSLSY01000221.1_13
GCA_016873275.1_CDS	GCA_016873275.1	Bacteria	Planctomycetota	VGXO01	sp016873275	0	0	0	4	0	0	0	0			GCA_003242895.1_CDS-1		GCA_024655925.1_CDSJANLFS010000104.1_6
GCA_903929765.1_CDS	GCA_903929765.1	Bacteria	Planctomycetota	CAIYVX01	sp903929765	0	1	1	1	2	0	0	0			GCA_015169395.1_CDS-1		GCA_014360055.1_CDSJACIYH010000030.1_3
GCA_012729815.1_CDS	GCA_012729815.1	Bacteria	Planctomycetota	JAAYCJ01	sp012729815	0	0	0	2	2	0	0	0			GCA_014360655.1_CDS-1		GCA_004367365.1_CDSSESX01000144.1_2
GCA_023150615.1_CDS	GCA_023150615.1	Bacteria	Planctomycetota	JAKLKO01	sp023150615	0	1	1	3	0	0	0	0			GCA_000024465.1_CDS-3		GCA_024653485.1_CDSJANLFY010000015.1_14
GCA_022072085.1_CDS	GCA_022072085.1	Bacteria	Planctomycetota	JAJVII01	sp022072085	0	0	0	4	1	0	0	0			GCA_000379485.1_CDS-1		GCA_020725675.1_CDSDYEP01000186.1_26
GCA_001610895.1_CDS	GCA_001610895.1	Bacteria	Planctomycetota	Paludisphaera	sp001610895	2	6	6	7	2	0	0	0			GCA_905480575.1_CDS-3		GCA_023475165.1_CDSJAMCWA010000003.1_32
GCA_007859835.1_CDS	GCA_007859835.1	Bacteria	Planctomycetota	Novipirellula	sp007859835	0	0	0	2	2	1	1	1			GCA_009838035.1_CDS-2		GCA_013390565.1_CDSJACATZ010000001.1_2510
GCA_016209705.1_CDS	GCA_016209705.1	Bacteria	Planctomycetota	JACQVR01	sp016209705	1	3	3	4	0	0	0	0			GCA_002238825.1_CDS-1		GCA_015478665.1_CDSJADMII010000006.1_48
GCA_016935485.1_CDS	GCA_016935485.1	Bacteria	Planctomycetota	JAFGQW01	sp016935485	0	0	0	1	0	0	0	0			GCA_009840625.1_CDS-2		GCA_008838325.1_CDSCP042829.1_1482
GCA_019636195.1_CDS	GCA_019636195.1	Bacteria	Planctomycetota	JADJRK01	sp019636195	0	0	0	1	0	0	0	0			GCA_022821775.1_CDS-1		GCA_945903275.1_CDSCAMDNW010000004.1_130
GCA_024653775.1_CDS	GCA_024653775.1	Bacteria	Planctomycetota	JANLHZ01	sp024653775	0	0	0	2	1	0	0	0			GCA_022819905.1_CDS-3		GCA_021787985.1_CDSJAJYLG010000028.1_30
GCA_000949635.1_CDS	GCA_000949635.1	Bacteria	Planctomycetota	Brocadia	sinica	0	0	0	2	6	0	0	0			GCA_002148795.1_CDS-1		GCA_009380005.1_CDSWHSQ01000015.1_13
GCA_004376375.1_CDS	GCA_004376375.1	Bacteria	Planctomycetota	E44-bin39	sp004376375	0	0	0	4	0	0	0	0			GCA_024244705.1_CDS-1		GCA_900187885.1_CDSFYEK01000078.1_38
GCA_012728835.1_CDS	GCA_012728835.1	Bacteria	Planctomycetota	JAAYEJ01	sp012728835	0	0	0	3	0	0	0	0			GCA_000299095.1_CDS-1		GCA_014360855.1_CDSJACIWP010000119.1_6
GCA_016745075.1_CDS	GCA_016745075.1	Bacteria	Planctomycetota	JADGDD01	sp016745075	0	0	0	4	2	0	0	0			GCA_002715505.1_CDS-2		GCA_002399265.1_CDSDHDG01000042.1_119
GCA_000020225.1_CDS	GCA_000020225.1	Bacteria	Verrucomicrobiota	Akkermansia	muciniphila	0	0	0	2	0	0	0	0			GCA_022819905.1_CDS-1		GCA_012841375.1_CDSDUUV01000066.1_15
GCA_007475525.1_CDS	GCA_007475525.1	Bacteria	Verrucomicrobiota	Methylacidiphilum	kamchatkense	0	0	0	1	1	1	1	1			GCA_022819905.1_CDS-2		GCA_021790935.1_CDSJAJYFL010000002.1_106
GCA_018883245.1_CDS	GCA_018883245.1	Bacteria	Verrucomicrobiota	JACTMZ01	sp018883245	0	0	0	2	1	0	0	0			GCA_905480575.1_CDS-1		GCA_023150615.1_CDSJAKLKO010000002.1_59
GCA_019694135.1_CDS	GCA_019694135.1	Bacteria	Verrucomicrobiota	JAIBCM01	sp019694135	0	0	0	3	1	0	0	0			GCA_006844605.1_CDS-2		GCA_902812405.1_CDSCADDZI010000040.1_14
GCA_013820875.1_CDS	GCA_013820875.1	Bacteria	Verrucomicrobiota	JACDHS01	sp013820875	0	0	0	3	1	0	0	0			GCA_009497875.2-1		GCA_022072085.1_CDSJAJVII010000008.1_18
GCA_903847335.1_CDS	GCA_903847335.1	Bacteria	Verrucomicrobiota	CAINDI01	sp903847335	0	0	0	1	1	0	0	0			GCA_015490755.1_CDS-1		GCA_001425175.1_CDSLMDV01000001.1_1098
GCA_023269615.1_CDS	GCA_023269615.1	Bacteria	Verrucomicrobiota	JAHFSY01	sp023269615	0	0	0	5	1	0	0	0			GCA_024229615.1_CDS-1		GCA_002722055.1_CDSPBKD01000014.1_73
GCA_000019965.1_CDS	GCA_000019965.1	Bacteria	Verrucomicrobiota	Opitutus	terrae	1	3	3	4	1	0	0	0			GCA_014762505.1_CDS-3		GCA_016869765.1_CDSVGES01000025.1_48
GCA_001017655.1_CDS	GCA_001017655.1	Bacteria	Verrucomicrobiota	Kiritimatiella	glycovorans	0	0	0	1	2	0	0	0			GCA_015488755.1_CDS-3		GCA_025054935.1_CDSJANWZD010000001.1_163
GCA_007132345.1_CDS	GCA_007132345.1	Bacteria	Verrucomicrobiota	SLOV01	sp007132345	0	0	0	5	1	0	0	0			GCA_002376965.1_CDS-1		GCA_025054935.1_CDSJANWZD010000020.1_21
GCA_018814445.1_CDS	GCA_018814445.1	Bacteria	Verrucomicrobiota	JAHIZV01	sp018814445	0	0	0	1	3	0	0	0			GCA_011375345.1_CDS-2		GCA_016183025.1_CDSJACPFL010000083.1_3
GCA_009930475.1_CDS	GCA_009930475.1	Bacteria	Verrucomicrobiota	RZYC01	sp009930475	0	0	0	4	2	0	0	0			GCA_024641505.1_CDS-1		GCA_016183025.1_CDSJACPFL010000027.1_25
GCA_020831635.1_CDS	GCA_020831635.1	Bacteria	Verrucomicrobiota	PXAS01	sp020831635	0	0	0	2	3	0	0	0			GCA_003337735.1_CDS-1		GCA_021795465.1_CDSJAJYPK010000045.1_15
GCA_017527155.1_CDS	GCA_017527155.1	Bacteria	Verrucomicrobiota	CACXEY01	sp017527155	0	0	0	1	1	0	0	0			GCA_000341395.1_CDS-1		GCA_014874355.1_CDSJACWAJ010000028.1_42
GCA_903889245.1_CDS	GCA_903889245.1	Bacteria	Verrucomicrobiota	DP16D-bin41	sp903889245	0	0	0	1	3	0	0	0			GCA_000341395.1_CDS-2		GCA_024637035.1_CDSJAGXFW010000011.1_11
GCA_016873715.1_CDS	GCA_016873715.1	Bacteria	Verrucomicrobiota	VGWF01	sp016873715	0	0	0	4	2	0	0	0			GCA_000744415.1_CDS-2		GCA_000285535.1_CDSHE610985.1_208
GCA_017525225.1_CDS	GCA_017525225.1	Bacteria	Verrucomicrobiota	RGIG6720	sp017525225	0	0	0	1	1	0	0	0			GCA_013343005.1_CDS-1		GCA_012840015.1_CDSDUMF01000020.1_4
GCA_018645275.1_CDS	GCA_018645275.1	Bacteria	Verrucomicrobiota	JABGOW01	sp018645275	0	0	0	1	3	0	0	0			GCA_013348725.1_CDS-1		GCA_016875025.1_CDSVGSH01000033.1_26
GCA_913047795.1_CDS	GCA_913047795.1	Bacteria	Verrucomicrobiota	CAJWTS01	sp913047795	0	0	0	7	1	0	0	0			GCA_011058255.1_CDS-1		GCA_019308905.1_CDSJAFDHF010000015.1_41
GCA_004525935.1_CDS	GCA_004525935.1	Bacteria	Verrucomicrobiota	SPBP01	sp004525935	0	0	0	1	1	0	0	0			GCA_900112605.1_CDS-1		GCA_023475225.1_CDSJAMCVK010000016.1_59
GCA_903925685.1_CDS	GCA_903925685.1	Bacteria	Verrucomicrobiota	CAIYGI01	sp903925685	0	0	0	3	0	0	0	0			GCA_000222605.2_CDS-1		GCA_012728835.1_CDSJAAYEJ010000005.1_20
GCA_018898455.1_CDS	GCA_018898455.1	Bacteria	Verrucomicrobiota	JAHIJO01	sp018898455	0	0	0	2	0	0	0	0			GCA_000381545.1_CDS-1		GCA_022705325.1_CDSJAKJER010000021.1_68
GCA_000170755.1_CDS	GCA_000170755.1	Bacteria	Verrucomicrobiota	Lentisphaera	araneosa	0	0	0	2	2	0	0	0			GCA_900177345.1_CDS-2		GCA_016178505.1_CDSJACOTG010000033.1_9
GCA_022447755.1_CDS	GCA_022447755.1	Bacteria	Verrucomicrobiota	JAKVBE01	sp022447755	0	0	0	2	2	0	0	0			GCA_000381545.1_CDS-2		GCA_021776735.1_CDSJAJFFH010000045.1_53
GCA_009695545.1_CDS	GCA_009695545.1	Bacteria	Verrucomicrobiota	Victivallis	lenta	0	0	0	1	1	0	0	0			GCA_022760475.1_CDS-1		GCA_005772955.1_CDSSXID01000259.1_2
GCA_013151865.1_CDS	GCA_013151865.1	Bacteria	Verrucomicrobiota	JAADHN01	sp013151865	0	0	0	2	3	0	0	0			GCA_023261545.1_CDS-2		GCA_020060765.1_CDSJAGUZQ010000084.1_52
GCA_011064875.1	GCA_011064875.1	Bacteria	Chlamydiota	JAAKFX01	sp011064875	0	0	0	1	0	0	0	0			GCA_013360915.1_CDS-2		GCA_015169395.1_CDSCP063458.1_4400
GCA_011065125.1	GCA_011065125.1	Bacteria	Chlamydiota	JAAKFI01	sp011065125	0	0	0	1	0	0	0	0			GCA_021734025.1_CDS-1		GCA_016873715.1_CDSVGWF01000005.1_17
GCA_016866545.1_CDS	GCA_016866545.1	Bacteria	Chlamydiota	VGMD01	sp016866545	0	0	0	1	0	0	0	0			GCA_913051775.1_CDS-3		GCA_020848545.1_CDSJADLHZ010000090.1_107
GCA_003339615.1_CDS	GCA_003339615.1	Bacteria	Chlamydiota	Similichlamydia	laticola	0	0	0	0	0	0	0	0			GCA_016745075.1_CDS-2		GCA_013178015.1_CDSJABLXR010000008.1_61
GCA_016866475.1_CDS	GCA_016866475.1	Bacteria	Chlamydiota	RGXB01	sp016866475	0	0	0	1	0	0	0	0			GCA_007132345.1_CDS-1		GCA_014728085.1_CDSWJMF01000101.1_11
GCA_003645805.1_CDS	GCA_003645805.1	Bacteria	Omnitrophota	B17-G2	sp003645805	0	0	0	1	0	0	0	0			GCA_018814445.1_CDS-2		GCA_023150945.1_CDSJAKLJX010000018.1_30
GCA_020341815.1_CDS	GCA_020341815.1	Bacteria	Omnitrophota	JAHIIS01	sp020341815	0	0	0	0	0	0	0	0			GCA_022447755.1_CDS-1		GCA_016208165.1_CDSJACQYL010000025.1_62
GCA_016206785.1_CDS	GCA_016206785.1	Bacteria	Omnitrophota	JACQQV01	sp016206785	0	0	0	1	0	0	0	0			GCA_913047795.1_CDS-1		GCA_019308905.1_CDSJAFDHF010000067.1_21
GCA_013202525.1_CDS	GCA_013202525.1	Bacteria	Omnitrophota	JABMQS01	sp013202525	0	0	0	1	0	0	0	0			GCA_001017655.1_CDS-2		GCA_019721075.1_CDSJAHEAD010000016.1_37
GCA_013626165.1_CDS	GCA_013626165.1	Bacteria	Omnitrophota	Velesiimonas	alkalicola	0	0	0	1	0	0	0	0			GCA_018645275.1_CDS-3		GCA_000011705.1_CDSCP000010.1_671
GCA_020052955.1_CDS	GCA_020052955.1	Bacteria	Omnitrophota	JAGVOB01	sp020052955	0	0	0	1	2	0	0	0			GCA_018645275.1_CDS-2		GCA_945879065.1_CDSCAMCUU010000061.1_10
GCA_002783585.1_CDS	GCA_002783585.1	Bacteria	Omnitrophota	Taenaricola	geyseris	0	0	0	0	0	0	0	0			GCA_020831635.1_CDS-1		GCA_000472505.1_CDSKI421429.1_46
GCA_003141835.1_CDS	GCA_003141835.1	Bacteria	Omnitrophota	Pluralincolimonas	frigidipaludosa	0	0	0	1	2	0	0	0			GCA_009695545.1_CDS-1		GCA_000424685.1_CDSAUKJ01000021.1_87
GCA_022072175.1_CDS	GCA_022072175.1	Bacteria	Omnitrophota	JAJVIE01	sp022072175	0	0	0	2	2	0	0	0			GCA_009930475.1_CDS-2		GCA_013343005.1_CDSCP054491.1_3002
GCA_013203315.1_CDS	GCA_013203315.1	Bacteria	Omnitrophota	JABMQJ01	sp013203315	0	0	0	0	0	0	0	0			GCA_004525935.1_CDS-1		GCA_015490755.1_CDSWFXF01000076.1_1
GCA_018894435.1_CDS	GCA_018894435.1	Bacteria	Omnitrophota	JAHIPI01	sp018894435	0	0	0	0	1	0	0	0			GCA_015222555.1_CDS-2		GCA_011375345.1_CDSDRLM01000053.1_21
GCA_018823705.1_CDS	GCA_018823705.1	Bacteria	Omnitrophota	CAIMPC01	sp018823705	0	0	0	2	0	0	0	0			GCA_900177705.1_CDS-1		GCA_016195665.1_CDSJACPZD010000027.1_45
GCA_002780005.1_CDS	GCA_002780005.1	Bacteria	Omnitrophota	Aquitaenariimonas	noxiae	0	0	0	0	0	0	0	0			GCA_000170755.1_CDS-1		GCA_003337735.1_CDSQPJY01000006.1_102
GCA_016783555.1_CDS	GCA_016783555.1	Bacteria	Omnitrophota	BS750m-G22	sp016783555	0	0	0	1	0	0	0	0			GCA_000170755.1_CDS-2		GCA_024641505.1_CDSJAHECY010000034.1_30
GCA_024231215.1_CDS	GCA_024231215.1	Bacteria	Omnitrophota	JAAEQR01	sp024231215	0	0	0	0	0	0	0	0			GCA_003344865.1_CDS-1		GCA_015494165.1_CDSWGBS01000075.1_1
GCA_003644505.1_CDS	GCA_003644505.1	Bacteria	Omnitrophota	Makaraimicrobium	thalassicum	0	0	0	0	0	0	0	0			GCA_019347575.1_CDS-1		GCA_002355415.1_CDSAP014936.1_2183
GCA_023248155.1_CDS	GCA_023248155.1	Bacteria	Omnitrophota	JAHFFE01	sp023248155	0	0	0	1	1	0	0	0			GCA_019347575.1_CDS-2		GCA_022071965.1_CDSJAJVIQ010000019.1_16
GCA_016867135.1_CDS	GCA_016867135.1	Bacteria	Omnitrophota	VGKH01	sp016867135	0	0	0	0	0	0	0	0			GCA_000281175.1_CDS-2		GCA_017999615.1_CDSJAGNLM010000003.1_223
GCA_022703585.1_CDS	GCA_022703585.1	Bacteria	Omnitrophota	JAKLDJ01	sp022703585	0	0	0	2	2	0	0	0			GCA_007859835.1_CDS-2		GCA_009497875.2QFY89232.1
GCA_018830005.1_CDS	GCA_018830005.1	Bacteria	Omnitrophota	JAHJTE01	sp018830005	0	0	0	1	0	0	0	0			GCA_020831635.1_CDS-3		GCA_016714645.1MBK8640254.1
GCA_002796125.1_CDS	GCA_002796125.1	Bacteria	Omnitrophota	Ghiorseimicrobium	undicola	0	0	0	1	2	0	0	0			GCA_018814445.1_CDS-3		GCA_001697225.1_CDSCP014671.1_2025
GCA_022710715.1_CDS	GCA_022710715.1	Bacteria	Omnitrophota	JAGOOP01	sp022710715	0	0	0	1	1	0	0	0			GCA_004366205.1_CDS-1		GCA_900112605.1_CDSFOMJ01000003.1_129
GCA_002421805.1_CDS	GCA_002421805.1	Bacteria	Omnitrophota	Velamenicoccus	sp002421805	0	0	0	1	2	0	0	0			Hydra.vulgaris-1		GCA_013348725.1_CDSCP054689.1_755
GCA_021735655.1_CDS	GCA_021735655.1	Bacteria	Omnitrophota	JAHKAJ01	sp021735655	0	0	0	1	2	0	0	0			Hydra.vulgaris-2		GCA_014762505.1_CDSJABURS010000023.1_20
GCA_015494465.1_CDS	GCA_015494465.1	Bacteria	Omnitrophota	S143-82	sp015494465	0	0	0	1	2	0	0	0			Horseshoe.crab-5		GCA_009838035.1_CDSVXSK01000004.1_182
GCA_016209275.1_CDS	GCA_016209275.1	Bacteria	Omnitrophota	JACQWM01	sp016209275	0	0	0	1	1	0	0	0			Horseshoe.crab-6		GCA_016874095.1_CDSVGVH01000002.1_96
GCA_018819285.1_CDS	GCA_018819285.1	Bacteria	Omnitrophota	UBA10183	sp018819285	0	0	0	1	1	0	0	0			Bryophyte.moss-1		GCA_902826635.1_CDSCADEFQ010000030.1_7
GCA_023819145.1_CDS	GCA_023819145.1	Bacteria	Omnitrophota	DTHP01	sp023819145	0	0	0	0	0	0	0	0			Bryophyte.moss-9		GCA_011058255.1_CDSJAALFH010000011.1_52
GCA_016190205.1_CDS	GCA_016190205.1	Bacteria	Omnitrophota	JACPQZ01	sp016190205	0	0	0	1	0	0	0	0			Bryophyte.moss-2		GCA_022572885.1_CDSJACZVC010000007.1_23
GCA_023140385.1_CDS	GCA_023140385.1	Bacteria	Omnitrophota	JAGLLT01	sp023140385	0	0	0	0	1	0	0	0			Bryophyte.moss-8		GCA_004684205.1_CDSSRIO01000006.1_73
GCA_016929445.1_CDS	GCA_016929445.1	Bacteria	Omnitrophota	JAFGIU01	sp016929445	0	0	0	2	1	0	0	0			Bryophyte.moss-10		GCA_013817245.1_CDSJACDDA010000008.1_69
GCA_002329545.1_CDS	GCA_002329545.1	Bacteria	Omnitrophota	UBA1443	sp002329545	0	0	0	1	0	0	0	0			Bryophyte.moss-5		GCA_021777765.1_CDSJAJYDF010000029.1_18
GCA_016214265.1_CDS	GCA_016214265.1	Bacteria	Omnitrophota	JACROU01	sp016214265	0	0	0	2	2	0	0	0			Bryophyte.moss-6		GCA_903888615.1_CDSCAISUE010000047.1_6
GCA_003290465.1_CDS	GCA_003290465.1	Bacteria	Sumerlaeota	Sumerlaea	chitinivorans	0	0	0	2	1	0	0	0			Oryza.sativa-2		GCA_016207405.1_CDSJACQPQ010000062.1_31
GCA_017161705.1_CDS	GCA_017161705.1	Bacteria	Sumerlaeota	JADFCW01	sp017161705	0	0	0	2	1	0	0	0			Oryza.sativa-5		GCA_021773275.1_CDSJAJFKJ010000064.1_1
GCA_002070185.1_CDS	GCA_002070185.1	Bacteria	Sumerlaeota	MWCT01	sp002070185	0	0	0	2	0	0	0	0			Oryza.sativa-6		GCA_015488885.1_CDSWFMW01000072.1_41
GCA_016928695.1_CDS	GCA_016928695.1	Bacteria	Sumerlaeota	JAFGKF01	sp016928695	0	0	0	3	0	0	0	0			Cyanidioschyzon.merolae-1		GCA_000196795.1_CDSCP002080.1_3052
GCA_020444065.1_CDS	GCA_020444065.1	Bacteria	Sumerlaeota	JAHLLQ01	sp020444065	0	0	0	3	3	0	0	0			Cyanidioschyzon.merolae-2		GCA_002376965.1_CDSDFOV01000310.1_5
GCA_021372575.1_CDS	GCA_021372575.1	Bacteria	Sumerlaeota	JAJFUE01	sp021372575	0	0	0	2	0	0	0	0			Porphyridium.purpureum-3		GCA_003233075.1_CDSQIKQ01000122.1_5
GCA_016931035.1_CDS	GCA_016931035.1	Bacteria	Sumerlaeota	JAFGFN01	sp016931035	0	0	0	1	2	0	0	0			Porphyridium.purpureum-1		GCA_000024465.1_CDSCP001751.1_696
GCA_022822005.1_CDS	GCA_022822005.1	Bacteria	Poribacteria	PCPOR2b	sp022822005	1	3	3	1	2	0	0	0			Hydra.vulgaris-7		GCA_902826885.1_CDSCADEGL010000035.1_11
GCA_024278235.1_CDS	GCA_024278235.1	Bacteria	Poribacteria	JAJRTO01	sp024278235	0	0	0	2	2	0	0	0			Hydra.vulgaris-8		GCA_002713365.1_CDSPASR01000011.1_109
GCA_016866785.1_CDS	GCA_016866785.1	Bacteria	Poribacteria	VGLH01	sp016866785	0	0	0	4	3	0	0	0			Hydra.vulgaris-9		GCA_018666775.1_CDSJABIXC010000006.1_21
GCA_014730235.1_CDS	GCA_014730235.1	Bacteria	Poribacteria	WJIO01	sp014730235	0	0	0	3	2	0	0	0			Horseshoe.crab-2		GCA_024244705.1_CDSJAAEOK010000070.1_15
GCA_021162805.1_CDS	GCA_021162805.1	Bacteria	Poribacteria	JAGGXZ01	sp021162805	0	0	1	1	0	0	0	0			Horseshoe.crab-8		GCA_000379485.1_CDSKB902312.1_174
GCA_016193485.1_CDS	GCA_016193485.1	Bacteria	Bacteroidota	JACPRZ01	sp016193485	0	0	0	0	0	0	0	0			Horseshoe.crab-3		GCA_006844605.1_CDSSPJN01000005.1_62
GCA_016195025.1_CDS	GCA_016195025.1	Bacteria	Bacteroidota	Palsa-948	sp016195025	0	0	0	1	1	0	0	0			Horseshoe.crab-4		GCA_000803645.1_CDSCP009122.1_4190
GCA_013696965.1_CDS	GCA_013696965.1	Bacteria	Bacteroidota	JACCXN01	sp013696965	0	0	0	2	0	0	0	0			Amphimedon.queenslandica-2		GCA_021568905.1_CDSJAKGSB010000001.1_383
GCA_019695265.1_CDS	GCA_019695265.1	Bacteria	Bacteroidota	JAIBAJ01	sp019695265	0	0	0	3	1	0	0	0			Amphimedon.queenslandica-3		GCA_002148795.1_CDSMPOB01000006.1_191
GCA_022072225.1_CDS	GCA_022072225.1	Bacteria	Bacteroidota	SXHM01	sp022072225	0	0	0	4	1	0	0	0			Amphimedon.queenslandica-4		GCA_016869765.1_CDSVGES01000057.1_19
GCA_016788065.1_CDS	GCA_016788065.1	Bacteria	Bacteroidota	JADKJB01	sp016788065	0	0	0	2	0	0	0	0			Amphimedon.queenslandica-5		GCA_913041535.1_CDSCAJWJK010000011.1_14
GCA_019695235.1_CDS	GCA_019695235.1	Bacteria	Bacteroidota	JAIBAI01	sp019695235	0	0	0	3	0	0	0	0			GCA_008838325.1_CDS-1		GCA_022819905.1_CDSJAJEGJ010000035.1_21
GCA_023251875.1_CDS	GCA_023251875.1	Bacteria	Bacteroidota	JAHEXY01	sp023251875	0	0	0	2	1	0	0	0			GCA_022825265.1_CDS-2		GCA_905480575.1_CDSCAJQQZ010000102.1_4
GCA_020635855.1_CDS	GCA_020635855.1	Bacteria	Bacteroidota	JACJYZ01	sp020635855	0	0	0	3	0	0	0	0			GCA_024637035.1_CDS-2		GCA_002632265.1_CDSNQOV01000014.1_55
GCA_001427905.1_CDS	GCA_001427905.1	Bacteria	Bacteroidota	Flavobacterium	sp001427905	0	0	0	5	2	0	0	0			GCA_000313175.2_CDS-1		GCA_018063245.1_CDSJAGPBS010000006.1_14
GCA_016124845.1_CDS	GCA_016124845.1	Bacteria	Bacteroidota	UBA10329	sp016124845	0	0	0	1	1	0	0	0			GCA_000382325.1_CDS-2		GCA_002722055.1_CDSPBKD01000014.1_134
GCA_000012825.1_CDS	GCA_000012825.1	Bacteria	Bacteroidota	Phocaeicola	vulgatus	0	0	0	3	1	0	0	0			GCA_002783405.1_CDS-1		GCA_002715505.1_CDSPAZF01000002.1_180
GCA_022402535.1_CDS	GCA_022402535.1	Bacteria	Bacteroidota	JAKRSD01	sp022402535	0	0	0	1	0	0	0	0			GCA_022184915.1_CDS-2		GCA_943913205.1_CDSCALTWN010000007.1_31
GCA_000024005.1_CDS	GCA_000024005.1	Bacteria	Bacteroidota	Chitinophaga	pinensis	1	3	3	5	1	0	0	0			GCA_000024805.1_CDS-2		GCA_021732145.1_CDSJAKFVN010000007.1_39
GCA_000023825.1_CDS	GCA_000023825.1	Bacteria	Bacteroidota	Pedobacter	heparinus	0	0	0	3	1	0	0	0			GCA_000224515.2_CDS-1		GCA_000744415.1_CDSJQLW01000006.1_42
GCA_002483345.1_CDS	GCA_002483345.1	Bacteria	Bacteroidota	UBA7662	sp002483345	0	0	0	3	0	0	0	0			GCA_000949635.1_CDS-6		GCA_002631715.1_CDSMRSX01000003.1_22
GCA_013359235.1_CDS	GCA_013359235.1	Bacteria	Bacteroidota	JABWCE01	sp013359235	0	0	0	2	0	0	0	0			GCA_002450905.1_CDS-1		GCA_022600535.1_CDSJAHZKE010000090.1_17
GCA_016192035.1_CDS	GCA_016192035.1	Bacteria	Bacteroidota	JACPUW01	sp016192035	0	0	0	3	0	0	0	0			GCA_001829315.1_CDS-2		GCA_001872725.1_CDSMNWR01000081.1_17
GCA_000381545.1_CDS	GCA_000381545.1	Bacteria	Bacteroidota	Rhodonellum	psychrophilum	0	0	0	2	2	0	0	0			GCA_000242595.3_CDS-1		GCA_015231175.1_CDSJADGBZ010000104.1_5
GCA_001769655.1_CDS	GCA_001769655.1	Bacteria	Bacteroidota	2-12-FULL-37-12	sp001769655	0	0	0	3	0	0	0	0			GCA_017302015.1_CDS-1		GCA_024275955.1_CDSJAJRYD010000044.1_19
GCA_025056095.1_CDS	GCA_025056095.1	Bacteria	Bacteroidota	JANWVE01	sp025056095	0	0	0	1	0	0	0	0			GCA_000184345.2_CDS-1		GCA_000981895.1_CDSLATD01000130.1_5
GCA_022760475.1_CDS	GCA_022760475.1	Bacteria	Bacteroidota	JALEFZ01	sp022760475	0	0	0	2	1	0	0	0			GCA_016179685.1_CDS-1		GCA_002288105.1_CDSCP016774.1_293
GCA_025062295.1_CDS	GCA_025062295.1	Bacteria	Bacteroidota	SpSt-205	sp025062295	0	0	0	2	0	0	0	0			GCA_013360915.1_CDS-1		GCA_000384115.1_CDSKB913029.1_4773
GCA_013360915.1_CDS	GCA_013360915.1	Bacteria	Bacteroidota	JABWAT01	sp013360915	0	0	0	2	2	0	0	0			GCA_000332315.1_CDS-2		GCA_001270745.1_CDSLFXL01000025.1_149
GCA_001803045.1_CDS	GCA_001803045.1	Bacteria	Bacteroidota	XYD12-FULL-36-8	sp001803045	0	0	0	4	1	0	0	0			GCA_014698235.1_CDS-1		GCA_003634695.1_CDSRBWV01000012.1_264
GCA_013177855.1_CDS	GCA_013177855.1	Bacteria	Bacteroidota	Ch128b	sp013177855	0	0	0	3	0	0	0	0			GCA_020831635.1_CDS-2		GCA_024644435.1_CDSJAHEKZ010000018.1_10
GCA_024641705.1_CDS	GCA_024641705.1	Bacteria	Bacteroidota	JAKASW01	sp024641705	0	0	0	2	3	0	0	0			GCA_024229615.1_CDS-3		GCA_021848885.1_CDSJAJZTN010000002.1_5
GCA_002839765.1_CDS	GCA_002839765.1	Bacteria	Bacteroidota	PGYR01	sp002839765	0	0	0	3	0	0	0	0			GCA_900177345.1_CDS-1		GCA_000015025.1_CDSCP000481.1_933
GCA_016788565.1_CDS	GCA_016788565.1	Bacteria	Bacteroidota	OLB7	sp016788565	0	0	0	1	0	0	0	0			GCA_020720805.1_CDS-2		GCA_000092985.1_CDSCP002040.1_925
GCA_017303675.1_CDS	GCA_017303675.1	Bacteria	Bacteroidota	OLB5	sp017303675	0	0	0	2	0	0	0	0			GCA_000092105.1_CDS-1		GCA_021325015.1_CDSJAJPHY010000046.1_2
GCA_002779395.1_CDS	GCA_002779395.1	Bacteria	Bacteroidota	0-14-0-80-59-12	sp002779395	0	0	0	1	0	0	0	0			GCA_014762505.1_CDS-1		GCA_022839745.1_CDSJALHJB010000008.1_58
GCA_013824245.1_CDS	GCA_013824245.1	Bacteria	Bacteroidota	PNNN01	sp013824245	0	0	0	1	0	0	0	0			GCA_002376965.1_CDS-3		GCA_003344865.1_CDSCP031166.1_361
GCA_003568415.1_CDS	GCA_003568415.1	Bacteria	Bacteroidota	T3Sed10-11	sp003568415	0	0	0	1	0	0	0	0			GCA_003233075.1_CDS-3		GCA_019347575.1_CDSJAHWKY010000005.1_165
GCA_913061095.1_CDS	GCA_913061095.1	Bacteria	Bacteroidota	BM516	sp913061095	0	0	0	1	1	0	0	0			GCA_015488755.1_CDS-2		GCA_019347715.1_CDSJAHWKU010000006.1_20
GCA_903900335.1_CDS	GCA_903900335.1	Bacteria	Bacteroidota	PALSA-1295	sp903900335	0	0	0	2	1	0	0	0			GCA_022447755.1_CDS-2		GCA_013695915.1_CDSJACCZN010000258.1_2
GCA_013204185.1_CDS	GCA_013204185.1	Bacteria	Bacteroidota	UBA10348	sp013204185	0	0	0	4	0	0	0	0			GCA_000014005.1_CDS-2		GCA_013152275.1_CDSJAADGS010000037.1_2
GCA_025059945.1_CDS	GCA_025059945.1	Bacteria	Bacteroidota	JANXDC01	sp025059945	0	0	0	1	0	0	0	0			GCA_903889245.1_CDS-2		GCA_003577105.1_CDSQEUQ01000013.1_20
GCA_005862285.1_CDS	GCA_005862285.1	Bacteria	Bacteroidota	Chlorobium	sp005862285	0	0	0	2	2	1	1	1			GCA_000421965.1_CDS-3		GCA_009380005.1_CDSWHSQ01000025.1_48
GCA_014381725.1_CDS	GCA_014381725.1	Bacteria	Marinisomatota	JACNLC01	sp014381725	0	0	0	2	0	0	0	0			GCA_024274785.1_CDS-1		GCA_001999965.1_CDSCP019646.1_357
GCA_905182795.1_CDS	GCA_905182795.1	Bacteria	Marinisomatota	Marinisoma	sp905182795	0	1	1	1	0	0	0	0			GCA_024277855.1_CDS-1		GCA_007132345.1_CDSSLOV01000078.1_2
GCA_021157965.1_CDS	GCA_021157965.1	Bacteria	Marinisomatota	46-47	sp003644575	0	0	0	2	0	0	0	0			GCA_018645275.1_CDS-1		GCA_016873715.1_CDSVGWF01000111.1_8
GCA_021734025.1_CDS	GCA_021734025.1	Bacteria	Marinisomatota	JAANXI01	sp021734025	0	0	0	1	1	0	0	0			GCA_016213895.1_CDS-1		GCA_009930475.1_CDSRZYC01000057.1_20
GCA_017656425.1_CDS	GCA_017656425.1	Bacteria	Marinisomatota	JACDNV01	sp017656425	0	0	0	2	0	0	0	0			GCA_903930455.1_CDS-1		GCA_020831635.1_CDSJAFIGC010000080.1_9
GCA_022571215.1_CDS	GCA_022571215.1	Bacteria	Marinisomatota	SORT01	sp022571215	0	0	0	3	1	0	0	0			GCA_903825275.1_CDS-3		GCA_018814445.1_CDSJAHIZV010000168.1_13
GCA_013152715.1_CDS	GCA_013152715.1	Bacteria	KSB1	4484-87	sp013152715	0	0	0	3	0	0	0	0			GCA_000949635.1_CDS-5		GCA_903889245.1_CDSCAISWQ010000048.1_9
GCA_022562085.1_CDS	GCA_022562085.1	Bacteria	KSB1	N075bin58	sp022562085	0	0	0	4	1	0	0	0			Hydra.vulgaris-3		GCA_001017655.1_CDSCP010904.1_1724
GCA_023150945.1_CDS	GCA_023150945.1	Bacteria	KSB1	QEVD01	sp013359425	0	1	1	5	1	0	0	0			Hydra.vulgaris-4		GCA_017527155.1_CDSJAFXQI010000033.1_30
GCA_014728085.1_CDS	GCA_014728085.1	Bacteria	KSB1	WJMF01	sp014728085	0	0	0	2	1	0	0	0			Hydra.vulgaris-5		GCA_020060765.1_CDSJAGUZQ010000057.1_76
GCA_024655945.1_CDS	GCA_024655945.1	Bacteria	KSB1	JACIZP01	sp024655945	0	0	0	3	0	0	0	0			Hydra.vulgaris-6		GCA_001789205.1_CDSMFYT01000063.1_39
GCA_018820315.1_CDS	GCA_018820315.1	Bacteria	Zixibacteria	JAHJOQ01	sp018820315	0	0	2	1	0	0	0	0			Horseshoe.crab-1		GCA_016208975.1_CDSJACQXA010000001.1_280
GCA_903930455.1_CDS	GCA_903930455.1	Bacteria	Zixibacteria	CAIYYT01	sp903930455	0	0	0	2	2	0	0	0			Horseshoe.crab-7		GCA_023131975.1_CDSJAGLYV010000080.1_16
GCA_016708025.1_CDS	GCA_016708025.1	Bacteria	Zixibacteria	2012-02-01	sp016708025	0	1	2	3	1	0	0	0			Amphimedon.queenslandica-1		GCA_919903025.1_CDSCAKKSE010000101.1_4
GCA_022614805.1_CDS	GCA_022614805.1	Bacteria	Zixibacteria	DSPP01	sp022614805	0	0	0	2	0	0	0	0			Porphyridium.purpureum-2		GCA_020846715.1_CDSJADLDK010000019.1_4
GCA_024277855.1_CDS	GCA_024277855.1	Bacteria	Zixibacteria	JAJRUJ01	sp024277855	0	0	0	1	1	0	0	0			GCA_000024465.1_CDS-2		GCA_000014005.1_CDSCP000360.1_2613
GCA_024641335.1_CDS	GCA_024641335.1	Bacteria	Zixibacteria	JAHEDG01	sp024641335	0	0	0	1	0	0	0	0			GCA_000299095.1_CDS-2		GCA_021325275.1_CDSJAJPHL010000034.1_15
GCA_000447245.1_CDS	GCA_000447245.1	Bacteria	Zixibacteria	RBG-1	sp000447245	0	1	1	2	0	0	0	0			GCA_022819905.1_CDS-4		GCA_009691245.1_CDSSHUM01000021.1_30
GCA_014730175.1_CDS	GCA_014730175.1	Bacteria	Zixibacteria	WJIR01	sp014730175	0	0	1	2	0	0	0	0			GCA_024244705.1_CDS-2		GCA_902812465.1_CDSCADDZE010000070.1_4
GCA_900177705.1_CDS	GCA_900177705.1	Bacteria	Fibrobacterota	Fibrobacter	sp900177705	0	0	0	2	1	0	0	1			GCA_905480575.1_CDS-2		GCA_000429905.1_CDSAUCT01000002.1_314
GCA_900299345.1_CDS	GCA_900299345.1	Bacteria	Fibrobacterota	UBA11236	sp003455335	0	0	0	1	0	0	0	0			GCA_022600535.1_CDS-1		GCA_001577525.1_CDSCP013015.1_1408
GCA_903825275.1_CDS	GCA_903825275.1	Bacteria	Fibrobacterota	UBA5070	sp903825275	0	0	0	1	4	1	1	1			GCA_024229615.1_CDS-2		GCA_012962595.1_CDSDTXE01000419.1_3
GCA_012523595.1_CDS	GCA_012523595.1	Bacteria	Fibrobacterota	JAAYIG01	sp012523595	0	0	0	1	1	0	0	0			GCA_014696105.1_CDS-3		GCA_024275145.1_CDSJAJRZR010000027.1_3
GCA_001789205.1_CDS	GCA_001789205.1	Bacteria	Fibrobacterota	XYB2-FULL-49-35	sp001789205	0	0	0	5	2	0	0	0			GCA_014696065.1_CDS-2		GCA_016208165.1_CDSJACQYL010000071.1_47
GCA_024276305.1_CDS	GCA_024276305.1	Bacteria	Krumholzibacteriota	JAJRXK01	sp024276305	0	0	0	4	0	0	0	0			GCA_000309385.1_CDS-4		GCA_000341395.1_CDSCP003985.1_364
GCA_903859215.1_CDS	GCA_903859215.1	Bacteria	Krumholzibacteriota	CAINDZ01	sp903859215	0	0	0	2	0	0	0	0			GCA_003696605.1_CDS-1		GCA_017996625.1_CDSJAGOGO010000155.1_4
GCA_020633725.1_CDS	GCA_020633725.1	Bacteria	Krumholzibacteriota	VGXI01	sp020633725	0	0	0	2	1	0	0	0			GCA_000016745.1_CDS-1		GCA_016191015.1_CDSJACPPM010000241.1_5
GCA_011772205.1_CDS	GCA_011772205.1	Bacteria	Krumholzibacteriota	WVZY01	sp011772205	0	0	0	1	0	0	0	0			GCA_000012885.1_CDS-1		GCA_016209705.1_CDSJACQVR010000079.1_16
GCA_023131975.1_CDS	GCA_023131975.1	Bacteria	Krumholzibacteriota	JAGLYV01	sp023131975	0	0	0	3	0	0	0	0			GCA_015222555.1_CDS-1		GCA_002783405.1_CDSPFGG01000084.1_9
GCA_015490555.1_CDS	GCA_015490555.1	Bacteria	WOR-3	S141-55	sp015490555	0	0	0	2	0	0	0	0			GCA_016212095.1_CDS-3		GCA_018001935.1_CDSJAGNHB010000079.1_5
GCA_021158525.1_CDS	GCA_021158525.1	Bacteria	WOR-3	DRBW01	sp021158525	0	0	0	2	0	0	0	0			GCA_013151865.1_CDS-2		GCA_000949635.1_CDSBAFN01000001.1_756
GCA_002421425.1_CDS	GCA_002421425.1	Bacteria	WOR-3	UBA1063	sp002421425	0	0	0	2	0	0	0	0			GCA_021789495.1_CDS-2		GCA_016179055.1_CDSJACOSC010000071.1_46
GCA_015494735.1_CDS	GCA_015494735.1	Bacteria	WOR-3	S143-66	sp015494735	0	0	0	2	0	0	0	0			GCA_016841605.1_CDS-3		GCA_001797335.1_CDSMGPE01000006.1_297
GCA_024277525.1_CDS	GCA_024277525.1	Bacteria	WOR-3	JAJRUZ01	sp024277525	0	0	0	1	0	0	0	0			GCA_015494465.1_CDS-2		GCA_016186995.1_CDSJACPKQ010000027.1_31
GCA_012517375.1_CDS	GCA_012517375.1	Bacteria	WOR-3	B3-TA06	sp012517375	0	0	0	3	0	0	0	0			GCA_024275075.1_CDS-2		GCA_001800075.1_CDSMGUR01000032.1_7
GCA_013177935.1_CDS	GCA_013177935.1	Bacteria	WOR-3	JABLXZ01	sp013177935	0	0	0	2	0	0	0	0			GCA_018823125.1_CDS-1		GCA_016196755.1_CDSJACPXC010000030.1_11
GCA_020349965.1_CDS	GCA_020349965.1	Bacteria	WOR-3	SM23-42	sp020349965	0	0	0	1	0	0	0	0			GCA_903928345.1_CDS-4		GCA_016180845.1_CDSJACPAK010000003.1_180
GCA_001508335.1_CDS	GCA_001508335.1	Bacteria	WOR-3	32-111	sp001508335	0	0	0	1	0	0	0	0			GCA_000341545.2_CDS-1		GCA_000019165.1_CDSCP000930.2_2475
GCA_003641665.1_CDS	GCA_003641665.1	Bacteria	WOR-3	QNBC01	sp003641665	0	0	0	2	0	0	0	0			GCA_016208975.1_CDS-2		GCA_002410325.1_CDSDHRK01000056.1_46
GCA_004375965.1_CDS	GCA_004375965.1	Bacteria	WOR-3	SOIS01	sp004375965	0	0	0	1	0	0	0	2			GCA_024275955.1_CDS-1		GCA_016708025.1_CDSJADJGQ010000001.1_341
GCA_023131835.1_CDS	GCA_023131835.1	Bacteria	WOR-3	JAGLZA01	sp023131835	0	0	0	1	0	0	0	0			GCA_000196795.1_CDS-1		GCA_012729155.1_CDSJAAYDS010000070.1_1
GCA_016926475.1_CDS	GCA_016926475.1	Bacteria	WOR-3	JAFGIG01	sp016926475	0	0	0	2	0	0	0	0			GCA_000424685.1_CDS-1		GCA_016934315.1_CDSJAFGSY010000007.1_35
GCA_023129165.1_CDS	GCA_023129165.1	Bacteria	WOR-3	JAGMCL01	sp023129165	0	0	0	2	0	0	0	0			GCA_013343005.1_CDS-2		GCA_012516115.1_CDSJAAYXC010000009.1_6
GCA_000236685.1_CDS	GCA_000236685.1	Bacteria	Spirochaetota	Sphaerochaeta	pleomorpha	0	0	0	0	1	0	0	0			GCA_014762505.1_CDS-2		GCA_016934265.1_CDSJAFGTF010000107.1_30
GCA_021736385.1_CDS	GCA_021736385.1	Bacteria	Spirochaetota	JAIPFY01	sp021736385	0	0	0	2	1	0	0	0			GCA_011375345.1_CDS-1		GCA_023512475.1_CDSJAILZL010000006.1_29
GCA_007116075.1_CDS	GCA_007116075.1	Bacteria	Spirochaetota	PWKH01	sp007116075	0	0	0	3	1	0	0	0			GCA_001750645.1_CDS-1		GCA_022558445.1_CDSCP054699.1_2906
GCA_000378205.1_CDS	GCA_000378205.1	Bacteria	Spirochaetota	Sediminispirochaeta	bajacaliforniensis	0	0	0	5	1	0	0	0			GCA_016195665.1_CDS-1		GCA_015486095.1_CDSWFSK01000249.1_6
GCA_015493635.1_CDS	GCA_015493635.1	Bacteria	Spirochaetota	S145-15	sp015493635	0	1	0	4	2	0	0	0			GCA_016714645.1MBK8-1		GCA_022539405.1_CDSCP054394.1_1357
GCA_002087085.1_CDS	GCA_002087085.1	Bacteria	Spirochaetota	Marispirochaeta	aestuarii	0	0	0	0	2	0	0	0			GCA_024641505.1_CDS-2		GCA_019309045.1_CDSJAFDGZ010000063.1_14
GCA_016839055.1_CDS	GCA_016839055.1	Bacteria	Spirochaetota	UBA9216	sp016839055	0	0	0	3	0	0	0	0			GCA_000222605.2_CDS-2		GCA_019308995.1_CDSJAFDHD010000030.1_29
GCA_023131935.1_CDS	GCA_023131935.1	Bacteria	Spirochaetota	JAGLYY01	sp023131935	0	0	0	1	0	0	0	0			GCA_000744415.1_CDS-1		GCA_023394955.1_CDSJAEWZY010000004.1_218
GCA_944388995.1_CDS	GCA_944388995.1	Bacteria	Spirochaetota	CALXOJ01	sp944388995	0	0	0	0	0	0	0	0			GCA_001872725.1_CDS-2		GCA_002842085.1_CDSPHCA01000004.1_4
GCA_003645645.1_CDS	GCA_003645645.1	Bacteria	Spirochaetota	B32-G16	sp003645645	0	1	1	6	0	0	0	0			GCA_006844605.1_CDS-1		GCA_012735135.1_CDSJAAYHY010000091.1_9
GCA_017535435.1_CDS	GCA_017535435.1	Bacteria	Spirochaetota	CADAEX01	sp017535435	0	0	0	1	0	0	0	0			GCA_021023085.1_CDS-2		GCA_013177935.1_CDSJABLXZ010000002.1_180
GCA_000426705.1_CDS	GCA_000426705.1	Bacteria	Spirochaetota	Spirochaeta_E	cellobiosiphila	0	0	0	1	1	1	1	1			GCA_000949635.1_CDS-1		GCA_016875025.1_CDSVGSH01000068.1_5
GCA_023035295.1_CDS	GCA_023035295.1	Bacteria	Spirochaetota	Borrelia	coriaceae	0	0	0	0	0	0	0	0			GCA_900110215.1_CDS-1		GCA_900016865.1_CDSFIZI01000001.1_91
GCA_014207565.1_CDS	GCA_014207565.1	Bacteria	Spirochaetota	Spirochaeta_F	isovalerica	0	0	0	3	2	1	1	1			GCA_000253055.1_CDS-1		GCA_945888435.1_CDSCAMCZW010000001.1_82
GCA_011812985.1_CDS	GCA_011812985.1	Bacteria	Spirochaetota	Entomospira	culicis	0	0	0	0	0	0	0	0			GCA_000025005.1_CDS-1		GCA_016926475.1_CDSJAFGON010000097.1_4
GCA_020720765.1_CDS	GCA_020720765.1	Bacteria	Spirochaetota	DYOB01	sp020720765	0	0	0	1	0	0	0	0			GCA_000253055.1_CDS-2		GCA_018700055.1_CDSJABISL010000049.1_7
GCA_000184345.2_CDS	GCA_000184345.2	Bacteria	Spirochaetota	Spirochaeta_A	thermophila	0	0	0	2	2	0	0	0			GCA_019175345.1_CDS-1		GCA_005801425.1_CDSSYDY01000085.1_4
GCA_000219725.1_CDS	GCA_000219725.1	Bacteria	Spirochaetota	Gracilinema	caldarium	0	0	0	2	1	0	0	0			GCA_021791995.1_CDS-1		GCA_004376375.1_CDSSOJX01000109.1_10
GCA_000242595.3_CDS	GCA_000242595.3	Bacteria	Spirochaetota	Spirochaeta_B	africana	0	0	0	2	2	0	0	0			GCA_021847575.1_CDS-1		GCA_017883235.1_CDSJADGNY010000001.1_159
GCA_011524535.1_CDS	GCA_011524535.1	Bacteria	Spirochaetota	WTKD01	sp011524535	0	0	0	0	1	0	0	0			GCA_021795465.1_CDS-1		GCA_016178505.1_CDSJACOTG010000133.1_1
GCA_016930085.1_CDS	GCA_016930085.1	Bacteria	Spirochaetota	JAFGHO01	sp016930085	0	0	0	1	2	0	0	0			GCA_021810565.1_CDS-1		GCA_024653775.1_CDSJANLHZ010000229.1_8
GCA_001829315.1_CDS	GCA_001829315.1	Bacteria	Spirochaetota	GWE2-31-10	sp001829315	0	0	0	3	3	1	1	1			Bryophyte.moss-3		GCA_002070185.1_CDSMWCT01000006.1_26
GCA_016934265.1_CDS	GCA_016934265.1	Bacteria	Spirochaetota	JAFGTF01	sp016934265	0	0	0	3	1	0	0	0			Bryophyte.moss-12		GCA_003290465.1_CDSCP030759.1_1180
GCA_013177995.1_CDS	GCA_013177995.1	Bacteria	Spirochaetota	Thermospira	sp013177995	0	0	0	2	1	0	0	0			Bryophyte.moss-4		GCA_016931035.1_CDSJAFGFN010000037.1_20
GCA_025061835.1_CDS	GCA_025061835.1	Bacteria	Spirochaetota	SKYB106	sp025061835	0	0	0	1	1	0	0	0			Bryophyte.moss-7		GCA_021372575.1_CDSJAJFUE010000051.1_12
GCA_020722965.1_CDS	GCA_020722965.1	Bacteria	Spirochaetota	Exilispira	sp020722965	0	0	0	1	0	0	0	0			Bryophyte.moss-11		GCA_013360285.1_CDSJABWCM010000392.1_2
GCA_000223215.1_CDS	GCA_000223215.1	Bacteria	Spirochaetota	Brachyspira	intermedia	0	0	0	2	0	0	0	0			Bryophyte.moss-16		GCA_023229365.1_CDSJALNZK010000119.1_5
GCA_017302015.1_CDS	GCA_017302015.1	Bacteria	Spirochaetota	JAFLEE01	sp017302015	0	0	0	1	3	0	0	0			Bryophyte.moss-17		GCA_013204185.1_CDSJABMOI010000238.1_12
GCA_001829155.1_CDS	GCA_001829155.1	Bacteria	Spirochaetota	GWB1-36-13	sp001829155	0	0	0	3	1	1	1	1			Bryophyte.moss-13		GCA_016928695.1_CDSJAFGKF010000194.1_1
GCA_002450905.1_CDS	GCA_002450905.1	Bacteria	Spirochaetota	UBA6919	sp002450905	1	2	3	2	3	0	0	0			Bryophyte.moss-15		GCA_017999915.1_CDSJAGNKX010000011.1_119
GCA_000313175.2_CDS	GCA_000313175.2	Bacteria	Spirochaetota	Leptospira	santarosai	0	0	0	1	2	0	0	0			Bryophyte.moss-18		GCA_000204415.1_CDSCP002565.1_1625
GCA_020719945.1_CDS	GCA_020719945.1	Bacteria	Spirochaetota	DYKF01	sp020719945	0	0	0	1	0	0	0	0			Bryophyte.moss-14		GCA_021800275.1_CDSJAJYZB010000004.1_180
GCA_017999915.1_CDS	GCA_017999915.1	Bacteria	Spirochaetota	RBG-16-49-21	sp017999915	0	0	0	3	2	0	0	0			Oryza.sativa-14		GCA_003142185.1_CDSPLOR01000021.1_70
GCA_020720805.1_CDS	GCA_020720805.1	Bacteria	Spirochaetota	DYNZ01	sp020720805	0	0	0	3	3	0	0	0			Oryza.sativa-1		GCA_016179055.1_CDSJACOSC010000201.1_1
GCA_016931325.1_CDS	GCA_016931325.1	Bacteria	Spirochaetota	JAFGFC01	sp016931325	0	0	0	1	1	0	0	0			Oryza.sativa-13		GCA_000484535.1_CDSCP003587.1_3222
GCA_020722765.1_CDS	GCA_020722765.1	Bacteria	Spirochaetota	DYKD01	sp020722765	0	0	0	1	1	0	0	0			Oryza.sativa-7		GCA_000422245.1_CDSATHI01000010.1_43
GCA_022072025.1_CDS	GCA_022072025.1	Bacteria	Elusimicrobiota	JAJVIP01	sp022072025	0	0	0	1	2	0	0	0			Oryza.sativa-8		GCA_001464065.1_CDSLNDN01000100.1_13
GCA_022709755.1_CDS	GCA_022709755.1	Bacteria	Elusimicrobiota	JAKLIF01	sp022709755	0	0	0	3	2	0	0	0			Oryza.sativa-12		GCA_000332275.1_CDSCM001776.1_991
GCA_016180425.1_CDS	GCA_016180425.1	Bacteria	Elusimicrobiota	2-02-FULL-39-32	sp016180425	0	0	0	1	2	0	0	0			Oryza.sativa-3		GCA_014696105.1_CDSJACJPO010000019.1_15
GCA_018816525.1_CDS	GCA_018816525.1	Bacteria	Elusimicrobiota	OXYB2-FULL-48-7	sp018816525	0	0	0	2	0	0	0	0			Oryza.sativa-4		GCA_019358975.1_CDSJAHHIL010000002.1_81
GCA_025059805.1_CDS	GCA_025059805.1	Bacteria	Elusimicrobiota	JANXDG01	sp025059805	0	0	0	1	1	0	0	0			Oryza.sativa-9		UCYNA2KFF41355.1
GCA_001800605.1_CDS	GCA_001800605.1	Bacteria	Elusimicrobiota	UBA9627	sp001800605	0	0	0	1	2	0	0	0			Oryza.sativa-10		Fischerella.muscicola.CCMEE5323WP_102205806.1
GCA_002412545.1_CDS	GCA_002412545.1	Bacteria	Elusimicrobiota	UBA5214	sp002412545	0	0	0	0	1	0	0	0			Oryza.sativa-11		Nostoc.sp.PCC7120WP_010996641.1
GCA_002841695.1_CDS	GCA_002841695.1	Bacteria	Elusimicrobiota	PHAN01	sp002841695	0	0	0	1	0	0	0	0			GCA_004341035.1_CDS-3		Richelia.intracellularis.HH01WP_044304913.1
GCA_009778325.1_CDS	GCA_009778325.1	Bacteria	Elusimicrobiota	Endomicrobium	sp009778325	0	0	0	1	1	0	0	0			GCA_000300255.2_CDS-1		Richelia.intracellularis.HM01WP_044258471.1
GCA_001800075.1_CDS	GCA_001800075.1	Bacteria	Elusimicrobiota	2-01-FULL-59-12	sp001800075	0	0	0	1	1	0	0	0					GCA_903897715.1_CDSCAIUCS010000008.1_15
GCA_009773155.1_CDS	GCA_009773155.1	Bacteria	Elusimicrobiota	UBA2231	sp009773155	0	0	0	2	0	0	0	0					GCA_000309385.1_CDSJH976538.1_540
GCA_016196755.1_CDS	GCA_016196755.1	Bacteria	Elusimicrobiota	SCTT01	sp016196755	0	0	0	4	1	0	0	0					GCA_014696065.1_CDSJACJPL010000026.1_515
GCA_016180815.1_CDS	GCA_016180815.1	Bacteria	Elusimicrobiota	JACPAN01	sp016180815	0	0	0	2	1	0	0	0					GCA_001939115.1_CDSMQTZ01000045.1_48
GCA_001595945.1_CDS	GCA_001595945.1	Archaea	Thermoplasmatota	SM1-50	sp001595945	0	0	0	1	0	0	0	0					GCA_000317045.1_CDSCP003591.1_2859
GCA_023269235.1_CDS	GCA_023269235.1	Archaea	Thermoplasmatota	JAHFTW01	sp023269235	0	0	0	2	0	0	0	0					GCA_000775285.1_CDSJJML01000015.1_16
GCA_014361245.1_CDS	GCA_014361245.1	Archaea	Thermoplasmatota	JACIWB01	sp014361245	0	0	0	2	0	0	0	0					GCA_025054735.1_CDSJANWZG010000319.1_2
GCA_016928095.1_CDS	GCA_016928095.1	Archaea	Thermoplasmatota	JAFGLL01	sp016928095	0	0	0	2	0	0	0	0					GCA_014698235.1_CDSJACJSP010000003.1_103
GCA_000300255.2_CDS	GCA_000300255.2	Archaea	Thermoplasmatota	Methanomethylophilus	alvus	0	0	0	1	1	0	0	1					GCA_000317065.1_CDSCP003592.1_2436
GCA_019721075.1_CDS	GCA_019721075.1	Archaea	Thermoplasmatota	Sysuiplasma	jiujiangense	0	0	0	2	0	0	0	0					GCA_000332315.1_CDSKB235938.1_171
GCA_016874675.1_CDS	GCA_016874675.1	Archaea	Thermoplasmatota	VGTL01	sp016874675	0	0	0	1	0	0	0	0					GCA_000010065.1_CDSAP008231.1_1509
GCA_021817605.1_CDS	GCA_021817605.1	Archaea	Thermoplasmatota	UBA184	sp021817605	0	0	0	1	0	0	0	0					GCA_022184915.1_CDSJAGTJU010000001.1_296
GCA_019594305.1_CDS	GCA_019594305.1	Archaea	Thermoplasmatota	Haladaptatiplasma	sp019594305	0	0	0	2	0	0	0	0					GCA_003260125.1_CDSQHKO01000006.1_37
GCA_024281315.1_CDS	GCA_024281315.1	Archaea	Thermoplasmatota	JAJSAE01	sp024281315	0	0	0	1	1	0	0	0					GCA_013152385.1_CDSJAADGL010000003.1_6
GCA_020696385.1_CDS	GCA_020696385.1	Archaea	Thermoplasmatota	JAGLSY01	sp020696385	0	0	0	1	0	0	0	0					GCA_023248595.1_CDSJAHFEG010000039.1_3
GCA_018814355.1_CDS	GCA_018814355.1	Archaea	Thermoplasmatota	COMBO-56-21	sp018814355	0	0	0	2	0	0	0	0					GCA_016283195.1_CDSJAEEML010000050.1_15
GCA_022848865.1_CDS	GCA_022848865.1	Archaea	Thermoplasmatota	JAGMCJ01	sp022848865	0	0	0	1	0	0	0	0					GCA_012798695.1_CDSJAAZMR010000028.1_122
GCA_002509225.1_CDS	GCA_002509225.1	Archaea	Thermoplasmatota	UBA102	sp002509225	0	0	0	1	0	0	0	0					GCA_012797735.1_CDSJAAZOP010000475.1_2
GCA_022447095.1_CDS	GCA_022447095.1	Archaea	Thermoplasmatota	Thalassarchaeum	betae_B	0	0	0	1	0	0	0	0					GCA_012728835.1_CDSJAAYEJ010000075.1_40
GCA_003009755.1_CDS	GCA_003009755.1	Archaea	Thermoplasmatota	SW-10-69-26	sp003009755	0	0	0	3	0	0	0	0					GCA_024278455.1_CDSJAJRTE010000035.1_32
GCA_016207515.1_CDS	GCA_016207515.1	Archaea	Thermoplasmatota	JACQPN01	sp016207515	0	0	0	3	0	0	0	0					GCA_022072125.1_CDSJAJVIH010000020.1_83
GCA_002494765.1_CDS	GCA_002494765.1	Archaea	Thermoplasmatota	UBA186	sp002494765	0	0	0	1	1	1	1	1					GCA_022447095.1_CDSJAKUUP010000006.1_22
GCA_003205235.1_CDS	GCA_003205235.1	Archaea	Thermoplasmatota	Thermoplasma	sp003205235	0	0	0	1	0	0	0	0					GCA_000092105.1_CDSCP001744.1_3263
GCA_023261755.1_CDS	GCA_023261755.1	Archaea	Thermoplasmatota	ARK-15	sp023261755	0	0	0	1	1	0	0	0					GCA_903864835.1_CDSCAIPHK010000037.1_6
GCA_000025665.1_CDS	GCA_000025665.1	Archaea	Thermoplasmatota	Aciduliprofundum	boonei	0	0	0	1	1	0	0	0					GCA_945881775.1_CDSCAMCVE010000012.1_57
GCA_000017625.1_CDS	GCA_000017625.1	Archaea	Halobacteriota	Methanoregula	boonei	0	0	0	2	2	1	1	3					GCA_007693585.1_CDSREDH01000093.1_11
GCA_021023085.1_CDS	GCA_021023085.1	Archaea	Halobacteriota	PGCK01	sp021023085	0	0	0	0	2	1	1	2					GCA_016873275.1_CDSVGXO01000043.1_19
GCA_002153915.1_CDS	GCA_002153915.1	Archaea	Halobacteriota	Methanonatronarchaeum	thermophilum	0	0	0	2	0	0	0	1					GCA_009773155.1_CDSWOVA01000055.1_8
GCA_900110215.1_CDS	GCA_900110215.1	Archaea	Halobacteriota	Halorientalis	persicus	1	3	3	1	1	0	0	0					GCA_019636275.1_CDSJAHBXY010000163.1_4
GCA_000711905.1_CDS	GCA_000711905.1	Archaea	Halobacteriota	Methermicoccus	shengliensis	0	0	0	0	1	0	0	0					GCA_000012625.1_CDSCP000110.1_2354
GCA_002243045.1_CDS	GCA_002243045.1	Archaea	Halobacteriota	Methanolobus	psychrotolerans	0	0	0	1	2	1	1	2					GCA_002728755.1_CDSPBVT01000047.1_54
GCA_015660915.1_CDS	GCA_015660915.1	Archaea	Halobacteriota	Bog-38	sp015660915	0	0	0	1	2	0	0	1					GCA_019636195.1_CDSJAHBYA010000014.1_34
GCA_000204415.1_CDS	GCA_000204415.1	Archaea	Halobacteriota	Methanothrix	soehngenii	0	0	0	4	2	1	1	2					GCA_913056395.1_CDSCAJXMG010000001.1_46
GCA_002495885.1_CDS	GCA_002495885.1	Archaea	Halobacteriota	UBA148	sp002495885	0	0	0	0	1	0	0	0					GCA_945907755.1_CDSCAMDTN010000004.1_41
GCA_001766815.1_CDS	GCA_001766815.1	Archaea	Halobacteriota	Syntropharchaeum	caldarius	0	0	0	2	0	0	0	1					GCA_021776735.1_CDSJAJFFH010000008.1_88
GCA_021159465.1_CDS	GCA_021159465.1	Archaea	Halobacteriota	G60ANME1	sp021159465	0	0	0	1	0	0	0	1					GCA_022710975.1_CDSJAKLGA010000015.1_107
GCA_004212085.1_CDS	GCA_004212085.1	Archaea	Halobacteriota	Methanolliviera	hydrocarbonicum	0	0	0	4	1	1	1	1					GCA_013152945.1_CDSJAADFL010000209.1_21
GCA_000789255.1_CDS	GCA_000789255.1	Archaea	Halobacteriota	Geoglobus	acetivorans	0	0	0	2	2	0	0	0					GCA_011526105.1_CDSWYAZ01000054.1_33
GCA_002897955.1_CDS	GCA_002897955.1	Archaea	Hydrothermarchaeota	BMS3B	sp002897955	0	0	0	0	1	1	1	1					GCA_015075375.1_CDSJABTUM010000003.1_214
GCA_001515205.2_CDS	GCA_001515205.2	Archaea	Hadarchaeota	Hadarchaeum	yellowstonense	0	0	0	0	0	0	0	0					GCA_014192625.1_CDSBJHM01000004.1_112
GCA_003660555.1_CDS	GCA_003660555.1	Archaea	Hadarchaeota	B88-G9	sp003660555	0	0	0	2	0	0	0	0					GCA_003152095.1_CDSPLZI01000126.1_12
Amphimedon.queenslandica	ACUQ00000000.1	Eukaryote	Porifera	Amphimedon	queenslandica	0	0	0	8	5	0	0	0					GCA_002863065.1_CDSPKDL01000465.1_18
Hydra.vulgaris	GCA_038396675.1	Eukaryote	Cnidaria	Hydra	vulgaris	0	0	0	4	9	0	0	0					GCA_017302015.1_CDSJAFLEE010000001.1_107
Horseshoe.crab	AZTN00000000.1	Eukaryote	Arthropoda	Limulus	polyphemus	1	1	1	8	8	0	0	0					GCA_015493765.1_CDSWGCQ01000250.1_9
Batrachochytrium.dendrobatidis	AATT01000000	Eukaryote	Chytridiomycota	Batrachochytrium	dendrobatidis	0	0	0	1	0	0	0	0					GCA_025059945.1_CDSJANXDC010000011.1_135
Bryophyte.moss	ABEU02000001.1	Eukaryote	Bryophyta	Physcomitrium	patens	1	1	1	5	18	0	0	0					GCA_022836495.1_CDSBQXM01000003.1_23
Oryza.sativa	NC_011033.1	Eukaryote	Viridiplantae	Oryza	sativa	2	2	2	6	14	0	0	0					GCA_016745075.1_CDSJADGDD010000007.1_109
Agaricus.bisporus	AEOK00000000	Eukaryote	Basidiomycete	Agaricus	bisporus	1	1	1	3	0	0	0	0					GCA_015075375.1_CDSJABTUM010000001.1_801
Cyanidioschyzon.merolae	GCA_000091205.1	Eukaryote	Rhodophyta	Cyanidioschyzon	merolae	0	0	0	2	2	0	0	0					GCA_002898535.1_CDSBEHN01000026.1_23
Porphyridium.purpureum	VRMN01000000	Eukaryote	Rhodophyta	Porphyridium	purpureum	1	1	1	2	3	0	0	0					GCA_016180815.1_CDSJACPAN010000004.1_115
GCA_016840425.1_CDS	GCA_016840425.1	Archaea	Asgardarchaeota	Wukongarchaeum	yapensis	0	0	0	1	0	0	0	0					GCA_018304765.1_CDSCP072643.1_543
GCA_019057815.1_CDS	GCA_019057815.1	Archaea	Asgardarchaeota	18H4-34	sp019057815	0	0	0	1	0	0	0	0					GCA_012729815.1_CDSJAAYCJ010000163.1_40
GCA_016839265.1_CDS	GCA_016839265.1	Archaea	Asgardarchaeota	Odinarchaeum	sp016839265	0	0	0	1	0	0	0	0					GCA_015169395.1_CDSCP063458.1_4244
GCA_003144275.1_CDS	GCA_003144275.1	Archaea	Asgardarchaeota	Hodarchaeum	sp003144275	0	1	1	6	0	0	0	0					GCA_023150615.1_CDSJAKLKO010000001.1_163
GCA_014730275.1_CDS	GCA_014730275.1	Archaea	Asgardarchaeota	WJIL01	sp014730275	0	0	0	3	0	0	0	0					GCA_021805985.1_CDSJAJZDN010000016.1_19
GCA_005191425.1_CDS	GCA_005191425.1	Archaea	Asgardarchaeota	HEL-GB-B	sp005191425	0	0	0	3	0	0	0	0					GCA_903929765.1_CDSCAIYVX010000029.1_37
GCA_011364925.1_CDS	GCA_011364925.1	Archaea	Asgardarchaeota	SOKP01	sp011364925	0	0	0	2	0	0	0	0					GCA_022072085.1_CDSJAJVII010000011.1_85
GCA_016840465.1_CDS	GCA_016840465.1	Archaea	Asgardarchaeota	Baldrarchaeum	yapensis	0	0	0	3	0	0	0	1					GCA_022705325.1_CDSJAKJER010000002.1_126
GCA_000015225.1_CDS	GCA_000015225.1	Archaea	Thermoproteota	Thermofilum	pendens	0	0	0	2	0	0	0	0					GCA_018883245.1_CDSVEQL01000028.1_22
GCA_000253055.1_CDS	GCA_000253055.1	Archaea	Thermoproteota	Thermoproteus	tenax	0	0	0	1	2	0	0	0					GCA_000019965.1_CDSCP001032.1_3791
GCA_021324265.1_CDS	GCA_021324265.1	Archaea	Thermoproteota	DSFO01	sp021324265	0	0	0	2	0	0	0	0					GCA_019694135.1_CDSJAIBCM010000003.1_2
GCA_025059375.1_CDS	GCA_025059375.1	Archaea	Thermoproteota	WYZ-LMO8	sp025059375	0	0	0	1	0	0	0	1					GCA_023269615.1_CDSJAHFSY010000117.1_1
GCA_003019535.1_CDS	GCA_003019535.1	Archaea	Thermoproteota	ECH-B-1	sp003019535	0	1	1	1	0	0	0	0					GCA_903847335.1_CDSCAINDI010000003.1_51
GCA_015661855.1_CDS	GCA_015661855.1	Archaea	Thermoproteota	SZUA-1508	sp015661855	0	1	1	0	0	0	0	0					GCA_013820875.1_CDSJACDHS010000064.1_16
GCA_015660995.1_CDS	GCA_015660995.1	Archaea	Thermoproteota	JACTUC01	sp015660995	0	0	1	1	1	0	0	0					GCA_001780385.1_CDSMFGW01000248.1_6
GCA_000019605.1_CDS	GCA_000019605.1	Archaea	Thermoproteota	Korarchaeum	cryptofilum	0	0	0	1	0	0	0	0					GCA_012719355.1_CDSJAAYAM010000025.1_58
GCA_013340765.1_CDS	GCA_013340765.1	Archaea	Thermoproteota	Conexivisphaera	calida	0	0	0	2	2	0	0	0					GCA_016197205.1_CDSJACPWG010000079.1_13
GCA_016432545.1_CDS	GCA_016432545.1	Archaea	Thermoproteota	UBA183	sp016432545	0	0	0	1	1	0	0	0					GCA_022616075.1_CDSJAKEFK010000160.1_9
GCA_014361085.1_CDS	GCA_014361085.1	Archaea	Thermoproteota	JACIWG01	sp014361085	0	1	1	2	0	0	0	0					GCA_903901045.1_CDSCAIUPP010000011.1_58
GCA_011605725.1_CDS	GCA_011605725.1	Archaea	Thermoproteota	JAAOZP01	sp011605725	0	0	0	0	0	0	0	0					GCA_000022325.1_CDSCP001393.1_223
GCA_021161255.1_CDS	GCA_021161255.1	Archaea	Thermoproteota	B24	sp021161255	0	0	0	1	0	0	0	0					GCA_000213255.1_CDSCP002360.1_453
GCA_003661965.1_CDS	GCA_003661965.1	Archaea	Thermoproteota	EX4484-218	sp003661965	0	1	1	1	0	0	0	0					GCA_000019085.1_CDSCP000924.1_1664
GCA_000270325.1_CDS	GCA_000270325.1	Archaea	Thermoproteota	Caldarchaeum	subterraneum_A	0	0	0	1	0	0	0	0					GCA_016841605.1_CDSJAENYV010000003.1_207
GCA_021161045.1_CDS	GCA_021161045.1	Archaea	Thermoproteota	B23	sp021161045	0	0	0	0	0	0	0	0					GCA_019084485.1_CDSJAHRFU010000088.1_15
GCA_018396415.1_CDS	GCA_018396415.1	Archaea	Thermoproteota	JAGTRE01	sp018396415	0	0	0	2	0	0	0	0					GCA_004138105.1_CDSRXHQ01000003.1_77
GCA_023131225.1_CDS	GCA_023131225.1	Archaea	Thermoproteota	JAGLZW01	sp023131225	0	0	0	2	0	0	0	0					GCA_002207765.1_CDSBDGJ01000181.1_11
GCA_018396815.1_CDS	GCA_018396815.1	Archaea	Thermoproteota	DTDX01	sp018396815	0	0	0	1	0	0	0	0					GCA_001513335.1_CDSLFTO01000041.1_7
GCA_019175345.1_CDS	GCA_019175345.1	Archaea	Thermoproteota	Saccharolobus	shibatae	0	0	0	1	1	0	0	0					GCA_902826795.1_CDSCADEGD010000067.1_13
GCA_020833005.1_CDS	GCA_020833005.1	Archaea	Thermoproteota	Culexarchaeum	sp020833005	0	0	0	2	0	0	0	0					GCA_016866475.1_CDSVGMF01000006.1_8
GCA_003650925.1_CDS	GCA_003650925.1	Archaea	Thermoproteota	B12-G16	sp003650925	0	0	0	0	0	0	0	0					GCA_016866545.1_CDSVGMD01000025.1_6
GCA_021813385.1_CDS	GCA_021813385.1	Archaea	Micrarchaeota	JAKAKT01	sp021813385	0	0	0	1	0	0	0	0					GCA_011064875.1NGX41503.1
GCA_903884505.1_CDS	GCA_903884505.1	Archaea	Micrarchaeota	CAISET01	sp903884505	0	0	0	0	0	0	0	0					GCA_011065125.1NGX57042.1
GCA_902384795.1_CDS	GCA_902384795.1	Archaea	Micrarchaeota	Gugararchaeum	adminiculabundum	0	0	0	1	1	0	0	0					GCA_000023825.1_CDSCP001681.1_410
GCA_020854825.1_CDS	GCA_020854825.1	Archaea	Micrarchaeota	JAHKLY01	sp020854825	0	0	0	0	0	0	0	0					GCA_019695265.1_CDSJAIBAJ010000024.1_6
GCA_020723065.1_CDS	GCA_020723065.1	Archaea	Micrarchaeota	DTQF01	sp020723065	0	0	0	0	0	0	0	0					GCA_022072225.1_CDSJAJVIC010000010.1_248
GCA_021818925.1_CDS	GCA_021818925.1	Archaea	Micrarchaeota	JAJYVH01	sp021818925	0	0	0	0	0	0	0	0					GCA_016124845.1_CDSWGMW01000009.1_93
GCA_020723045.1_CDS	GCA_020723045.1	Archaea	Micrarchaeota	DYJQ01	sp020723045	0	0	0	0	0	0	0	0					GCA_020635855.1_CDSJACJYZ010000004.1_218
GCA_023247085.1_CDS	GCA_023247085.1	Archaea	Micrarchaeota	JAHFHC01	sp023247085	0	0	0	0	0	0	0	0					GCA_001769655.1_CDSMEPC01000042.1_6
GCA_002499185.1_CDS	GCA_002499185.1	Archaea	Nanoarchaeota	UBA284	sp002499185	0	0	0	0	0	0	0	0					GCA_000024005.1_CDSCP001699.1_218
GCA_016235495.1_CDS	GCA_016235495.1	Archaea	Nanoarchaeota	GW2011-AR17	sp016235495	0	0	0	0	0	0	0	0					GCA_013696965.1_CDSJACCXN010000020.1_59
GCA_017608235.1_CDS	GCA_017608235.1	Archaea	Nanoarchaeota	JAFCGI01	sp017608235	0	0	0	0	0	0	0	0					GCA_013359235.1_CDSJABWCE010000010.1_23
GCA_023266895.1_CDS	GCA_023266895.1	Archaea	Nanoarchaeota	JAHFOI01	sp023266895	0	0	0	0	0	0	0	0					GCA_003144275.1_CDSNJBF01000086.1_4
GCA_000008085.1_CDS	GCA_000008085.1	Archaea	Nanoarchaeota	Nanoarchaeum	equitans	0	0	0	0	0	0	0	0					GCA_016788065.1_CDSJAEUTI010000049.1_31
GCA_002763265.1_CDS	GCA_002763265.1	Archaea	Nanoarchaeota	PEZQ01	sp002763265	0	0	0	0	0	0	0	0					GCA_023251875.1_CDSJAHEXY010000003.1_402
GCA_021818905.1_CDS	GCA_021818905.1	Archaea	Nanoarchaeota	JAJYZA01	sp021818905	0	0	0	0	0	0	0	0					GCA_002483345.1_CDSDLHS01000018.1_140
GCA_016931175.1_CDS	GCA_016931175.1	Archaea	Nanoarchaeota	CG07-land	sp016931175	0	0	0	0	0	0	0	0					GCA_016192035.1_CDSJACPUW010000035.1_35
GCA_017608385.1_CDS	GCA_017608385.1	Archaea	Nanoarchaeota	JAFCFZ01	sp017608385	0	0	0	0	0	0	0	0					GCA_019695235.1_CDSJAIBAI010000005.1_51
GCA_024277205.1_CDS	GCA_024277205.1	Archaea	Nanoarchaeota	WALP01	sp024277205	0	0	0	0	0	0	0	0					GCA_022402535.1_CDSJAKRSD010000020.1_14
GCA_016185435.1_CDS	GCA_016185435.1	Archaea	Aenigmatarchaeota	JACPNN01	sp016185435	0	0	0	0	0	0	0	0					GCA_000317895.1_CDSCP002930.1_3690
GCA_016202815.1_CDS	GCA_016202815.1	Archaea	Aenigmatarchaeota	JACPZZ01	sp016202815	0	0	0	0	0	0	0	0					GCA_016715815.1_CDSJADJXN010000002.1_226
GCA_016198705.1_CDS	GCA_016198705.1	Archaea	Aenigmatarchaeota	JACQIA01	sp016198705	0	0	0	1	0	0	0	0					GCA_001829155.1_CDSMIAO01000117.1_2
GCA_003554845.1_CDS	GCA_003554845.1	Archaea	Aenigmatarchaeota	PWEA01	sp003554845	0	0	0	0	0	0	0	0					GCA_013298875.1_CDSJAAFJH010000071.1_5
GCA_018920255.1_CDS	GCA_018920255.1	Archaea	Aenigmatarchaeota	JAHLMR01	sp018920255	0	0	0	0	0	0	0	0					GCA_005776395.1_CDSSXPJ01000066.1_19
GCA_015522745.1_CDS	GCA_015522745.1	Archaea	Aenigmatarchaeota	WALA01	sp015522745	0	0	0	0	0	0	0	0					GCA_903881565.1_CDSCAIRTR010000132.1_13
GCA_016932615.1_CDS	GCA_016932615.1	Archaea	Aenigmatarchaeota	JAFGCN01	sp016932615	0	0	0	0	0	0	0	0					GCA_011364925.1_CDSRDOA01000041.1_5
																		GCA_020725805.1_CDSDYEF01000112.1_5
																		GCA_903930015.1_CDSCAIYXB010000081.1_10
																		GCA_000378205.1_CDSKB899407.1_125
																		GCA_014207565.1_CDSJACHGJ010000011.1_70
																		GCA_003645645.1_CDSQNBH01000059.1_4
																		GCA_023131935.1_CDSJAGLYY010000462.1_4
																		GCA_000219725.1_CDSCP002868.1_2404
																		GCA_007116075.1_CDSSKJE01000014.1_8
																		GCA_021736385.1_CDSJAIPFY010000051.1_10
																		GCA_000184345.2_CDSCP002903.1_20
																		GCA_000242595.3_CDSCP003282.1_2752
																		GCA_020720765.1_CDSDYOB01000011.1_32
																		GCA_017302715.1_CDSJAFLCD010000003.1_62
																		GCA_001798135.1_CDSMGRJ01000024.1_182
																		GCA_001803045.1_CDSMHAR01000004.1_31
																		GCA_013177855.1_CDSJABLYA010000001.1_1732
																		GCA_944325075.1_CDSCALUYU010000017.1_13
																		GCA_001858525.1_CDSLAPX01000004.1_49
																		GCA_001784585.1_CDSMFRN01000003.1_32
																		GCA_020050685.1_CDSJAGVKG010000040.1_115
																		GCA_016179685.1_CDSJACPCR010000061.1_23
																		GCA_000341545.2_CDSHG422173.1_17
																		GCA_002796325.1_CDSPCXA01000018.1_179
																		GCA_001798075.1_CDSMGRG01000008.1_431
																		GCA_002796345.1_CDSPCXC01000028.1_42
																		GCA_007131925.1_CDSSLPQ01000003.1_4
																		GCA_002329545.1_CDSDCTJ01000058.1_15
																		GCA_016214265.1_CDSJACROU010000057.1_6
																		GCA_016190205.1_CDSJACPQZ010000035.1_24
																		GCA_014361085.1_CDSJACIWG010000174.1_4
																		GCA_021734025.1_CDSJAIPJS010000021.1_10
																		GCA_014381725.1_CDSJACNLC010000045.1_13
																		GCA_021157965.1_CDSJAGGVO010000034.1_11
																		GCA_017656425.1_CDSJACDNV010000014.1_28
																		GCA_905182795.1_CDSCAJJCZ010000004.1_105
																		GCA_022571215.1_CDSJACZYG010000003.1_55
																		GCA_016213895.1_CDSJACQZJ010000099.1_45
																		GCA_022616055.1_CDSJAKEFM010000146.1_6
																		GCA_020349885.1_CDSCP070701.1_423
																		GCA_001766815.1_CDSLYOS01000008.1_30
																		GCA_021159465.1_CDSJAGGRR010000234.1_8
																		GCA_012517375.1_CDSJAAYVC010000001.1_34
																		GCA_015494465.1_CDSWGBD01000008.1_66
																		GCA_022072025.1_CDSJAJVIP010000030.1_76
																		GCA_016180425.1_CDSJACPBF010000015.1_28
																		GCA_020722765.1_CDSDYKD01000017.1_5
																		GCA_000184705.1_CDSCP002344.1_625
																		GCA_001653195.1_CDSJXBB01000017.1_9
																		GCA_013695915.1_CDSJACCZN010000322.1_1
																		GCA_000025265.1_CDSCP001854.1_3464
																		GCA_013812265.1_CDSJACCTQ010000239.1_10
																		GCA_018141545.1_CDSCP064356.1_898
																		GCA_018141545.1_CDSCP064357.1_269
																		GCA_014360655.1_CDSJACIXC010000017.1_44
																		GCA_002843005.1_CDSPHEX01000045.1_7
																		GCA_002010915.1_CDSMTPG01000049.1_32
																		GCA_000305935.1_CDSCP003732.1_846
																		GCA_000745455.1_CDSJQJI01000031.1_24
																		GCA_003538775.1_CDSDPRG01000060.1_2
																		GCA_012837825.1_CDSDUQM01000048.1_23
																		GCA_025061835.1_CDSJANXAC010000001.1_97
																		GCA_003641665.1_CDSQNBC01000051.1_1
																		GCA_003660555.1_CDSQMUK01000064.1_6
																		GCA_021795465.1_CDSJAJYPK010000002.1_80
																		GCA_013177995.1_CDSJABLXN010000033.1_7
																		GCA_900129175.1_CDSFQUI01000036.1_13
																		GCA_000784835.1_CDSJSFH01000009.1_251
																		GCA_000423845.1_CDSAUIT01000007.1_17
																		GCA_002071085.1_CDSMWEM01000001.1_15
																		GCA_015494735.1_CDSWGAQ01000029.1_11
																		GCA_000447245.1_CDSAUYT01000001.1_755
																		GCA_004296885.1_CDSSCVN01000019.1_46
																		GCA_016200325.1_CDSJACQEZ010000020.1_270
																		GCA_016200255.1_CDSJACQFA010000006.1_40
																		GCA_016212095.1_CDSJACRHH010000011.1_17
																		GCA_023229435.1_CDSJALNZF010000003.1_37
																		GCA_002011815.1_CDSMTOV01000005.1_39
																		GCA_016222905.1_CDSJACRPZ010000063.1_3
																		GCA_919902995.1_CDSCAKKSD010000001.1_34
																		GCA_021789495.1_CDSJAJYJM010000003.1_42
																		GCA_001595385.3_CDSLVEI03000001.1_1503
																		GCA_001797495.1_CDSMGPS01000070.1_39
																		GCA_015492395.1_CDSWGFD01000345.1_2
																		GCA_919902985.1_CDSCAKKSC010000041.1_13
																		GCA_015492305.1_CDSWGFJ01000131.1_2
																		GCA_016178585.1_CDSJACOTA010000075.1_32
																		GCA_021287065.1_CDSJAJTBE010000092.1_43
																		GCA_016212215.1_CDSJACRGV010000113.1_1
																		GCA_002327985.1_CDSDCVM01000007.1_20
																		GCA_019308925.1_CDSJAFDHG010000034.1_36
																		GCA_019308145.1_CDSJAFDIG010000051.1_7
																		GCA_025062195.1_CDSJANXAS010000045.1_1
																		GCA_020719645.1_CDSDYPX01000010.1_2
																		GCA_016183025.1_CDSJACPFL010000177.1_3
																		GCA_021162805.1_CDSJAGGXZ010000070.1_7
																		GCA_015486285.1_CDSWFRX01000015.1_25
																		GCA_016210925.1_CDSJACQTF010000028.1_4
																		GCA_013178415.1_CDSJABLXA010000004.1_21
																		GCA_016700195.1_CDSCP065005.1_1833
																		GCA_023265365.1_CDSJAHFTY010000141.1_7
																		GCA_903847975.1_CDSCAINFC010000052.1_28
																		GCA_015478665.1_CDSJADMII010000001.1_274
																		GCA_008838325.1_CDSCP042829.1_561
																		GCA_021787985.1_CDSJAJYLG010000062.1_21
																		GCA_025062275.1_CDSJANXAP010000018.1_223
																		GCA_008326305.1_CDSBIXY01000021.1_9
																		GCA_002011475.1_CDSMTNP01000037.1_15
																		GCA_002367275.1_CDSDFBE01000048.1_16
																		GCA_021162545.1_CDSJAGGYM010000060.1_53
																		GCA_002352365.1_CDSDEIJ01000106.1_2
																		GCA_016183425.1_CDSJACPEP010000006.1_134
																		GCA_018825785.1_CDSJAHKAY010000002.1_42
																		GCA_016872495.1_CDSVGZT01000007.1_48
																		GCA_003151935.1_CDSPLYZ01000075.1_46
																		GCA_020725405.1_CDSDYFB01000017.1_41
																		GCA_002238825.1_CDSMPNC01000007.1_97
																		GCA_025060295.1_CDSJANXCH010000011.1_123
																		GCA_004366205.1_CDSSIRW01000125.1_19
																		GCA_020850945.1_CDSJADZDR010000006.1_13
																		GCA_022825265.1_CDSJAJDXE010000015.1_94
																		GCA_945903275.1_CDSCAMDNW010000008.1_40
																		GCA_021324655.1_CDSJAJPIP010000057.1_17
																		GCA_025054935.1_CDSJANWZD010000004.1_191
																		GCA_001306175.1_CDSLGKN01000004.1_23
																		GCA_013178015.1_CDSJABLXR010000017.1_55
																		GCA_016703025.1_CDSJADJCV010000004.1_118
																		GCA_016219225.1_CDSJACRBX010000319.1_15
																		GCA_021810565.1_CDSJAJZIM010000014.1_70
																		GCA_016192705.1_CDSJACPTQ010000062.1_2
																		GCA_010028905.1_CDSRGZZ01000376.1_2
																		GCA_012512505.1_CDSJAAZEB010000074.1_11
																		GCA_016183865.1_CDSJACPDT010000041.1_8
																		GCA_013152715.1_CDSJAADFU010000184.1_33
																		GCA_014728085.1_CDSWJMF01000020.1_115
																		GCA_024655945.1_CDSJANLFK010000003.1_246
																		GCA_014859345.1_CDSJACUUL010000042.1_13
																		GCA_023150945.1_CDSJAKLJX010000006.1_123
																		GCA_024637035.1_CDSJAGXFW010000029.1_23
																		GCA_017993055.1_CDSJAGONM010000017.1_16
																		GCA_001771575.1_CDSMEUD01000001.1_1365
																		GCA_016223245.1_CDSJACRPL010000003.1_94
																		GCA_016931325.1_CDSJAFGFC010000136.1_30
																		GCA_018819285.1_CDSJAHJQM010000020.1_5
																		GCA_009778325.1_CDSWRJZ01000042.1_54
																		GCA_002327305.1_CDSDCUZ01000013.1_3
																		GCA_018820315.1_CDSJAHJOQ010000121.1_11
																		GCA_903930455.1_CDSCAIYYT010000058.1_24
																		GCA_020052375.1_CDSJAGVPG010000032.1_91
																		GCA_013626165.1_CDSNDHX01000009.1_67
																		GCA_021735655.1_CDSJAIPGM010000010.1_58
																		GCA_003141835.1_CDSPLNR01000005.1_15
																		GCA_016207825.1_CDSJACQZI010000023.1_59
																		GCA_016783555.1_CDSJADHWH010000017.1_17
																		GCA_018816525.1_CDSJAHIVV010000003.1_24
																		GCA_018830005.1_CDSJAHJTE010000001.1_581
																		GCA_002717565.1_CDSPBAZ01000001.1_23
																		GCA_902596545.1_CDSCACJUH010000006.1_62
																		GCA_001800605.1_CDSMGVS01000079.1_19
																		GCA_018823705.1_CDSJAHJHP010000030.1_7
																		GCA_022710715.1_CDSJAKLGJ010000004.1_37
																		GCA_002421805.1_CDSDISM01000006.1_42
																		GCA_002796125.1_CDSPCWA01000113.1_14
																		GCA_000011905.1_CDSCP000027.1_1057
																		GCA_015222555.1_CDSJADFVM010000036.1_5
																		GCA_002721445.1_CDSPBKN01000005.1_5
																		GCA_009392005.1_CDSVFHL01000003.1_88
																		GCA_022449765.1_CDSJAKUPZ010000003.1_135
																		GCA_016212295.1_CDSJACRGO010000161.1_7
																		GCA_003229375.1_CDSQIDP01000066.1_28
																		GCA_913051775.1_CDSCAJXCL010000020.1_24
																		GCA_022704525.1_CDSJAKJGF010000280.1_1
																		GCA_919902475.1_CDSCAKKRA010000250.1_12
																		GCA_014730235.1_CDSWJIO01000393.1_11
																		GCA_016929395.1_CDSJAFGIX010000064.1_19
																		GCA_020444545.1_CDSJAHLKT010000001.1_88
																		GCA_016875095.1_CDSVGSG01000026.1_43
																		GCA_021737785.1_CDSJAIPDI010000027.1_35
																		GCA_016209225.1_CDSJACQWO010000017.1_15
																		GCA_024275075.1_CDSJAJRZU010000047.1_7
																		GCA_003645805.1_CDSQNCL01000028.1_2
																		GCA_022703585.1_CDSJAKLDJ010000001.1_266
																		GCA_016206785.1_CDSJACQQV010000014.1_11
																		GCA_023248155.1_CDSJAHFFE010000006.1_81
																		GCA_016209275.1_CDSJACQWM010000029.1_20
																		GCA_016929445.1_CDSJAFGIU010000048.1_4
																		GCA_020201525.1_CDSJAIVGO010000019.1_19
																		GCA_022709755.1_CDSJAKLIF010000001.1_395
																		GCA_022072175.1_CDSJAJVIE010000003.1_529
																		GCA_012522555.1_CDSJAAYKG010000049.1_3
																		GCA_003559575.1_CDSPWKZ01000005.1_24
																		GCA_000012825.1_CDSCP000139.1_2383
																		GCA_002252565.1_CDSNPML01000013.1_72
																		GCA_021083345.1_CDSJAJGRE010000007.1_192
																		GCA_002418965.1_CDSDIFD01000003.1_53
																		GCA_000421965.1_CDSATAY01000022.1_129
																		GCA_000307265.1_CDSDF158897.1_401
																		GCA_910585405.1_CDSCAJUDO010000009.1_54
																		GCA_022801925.1_CDSJAAWTG010000001.1_8
																		GCA_934464705.1_CDSCAKSKB010000024.1_25
																		GCA_012729955.1_CDSJAAYBX010000164.1_5
																		GCA_003480255.1_CDSQUIN01000009.1_53
																		GCA_018711655.1_CDSDVIA01000023.1_3
																		GCA_002874775.1_CDSCP020991.1_1237
																		GCA_022777645.1_CDSJALFFX010000046.1_9
																		GCA_000424145.1_CDSAUJI01000046.1_14
																		GCA_000621765.1_CDSJHXJ01000007.1_3
																		GCA_000807675.2_CDSCP019962.1_1215
																		GCA_934454145.1_CDSCAKSFT010000006.1_163
																		GCA_023415205.1_CDSJAEZLR010000006.1_106
																		GCA_001829315.1_CDSMIAY01000013.1_47
																		GCA_000820705.1_CDSCCXI01000072.1_9
																		GCA_017961515.1_CDSJAGCXC010000077.1_32
																		GCA_009695545.1_CDSVUNS01000004.1_99
																		GCA_000020225.1_CDSCP001071.1_624
																		GCA_900177705.1_CDSFXBA01000003.1_108
																		GCA_017525225.1_CDSJAFXTB010000140.1_7
																		GCA_003054495.1_CDSCP028514.1_2253
																		GCA_016841045.1_CDSJAENZX010000014.1_14
																		GCA_018432615.1_CDSJAHDSQ010000014.1_23
																		GCA_015493635.1_CDSWGCU01000002.1_32
																		GCA_000281175.1_CDSAP012337.1_3793
																		GCA_019695115.1_CDSJAIBAP010000089.1_14
																		GCA_000296505.1_CDSJH815209.1_497
																		GCA_000378165.1_CDSKB899335.1_221
																		GCA_003344865.1_CDSCP031165.1_4060
																		GCA_016208165.1_CDSJACQYL010000105.1_24
																		GCA_023169805.1_CDSAP024152.1_2559
																		GCA_014202505.1_CDSJACHGW010000005.1_156
																		GCA_005772855.1_CDSSXIK01000104.1_8
																		GCA_000308475.2_CDSBAFT02000036.1_2
																		GCA_021799495.1_CDSJAJZAI010000002.1_84
																		GCA_020848905.1_CDSJADLHG010000033.1_52
																		GCA_002347295.1_CDSDDXZ01000042.1_18
																		GCA_016876035.1_CDSVGOE01000036.1_5
																		GCA_007748055.1_CDSCP036279.1_1547
																		GCA_016874775.1_CDSVGTJ01000030.1_17
																		GCA_005772955.1_CDSSXID01000228.1_1
																		GCA_013332095.1_CDSJABENI010000011.1_82
																		GCA_000381545.1_CDSKB906687.1_95
																		GCA_016786595.1_CDSJAEUWB010000003.1_20
																		GCA_025056095.1_CDSJANWVW010000076.1_1
																		GCA_900299055.1_CDSOMII01000186.1_11
																		GCA_020439745.1_CDSJAGQSC010000019.1_39
																		GCA_020444065.1_CDSJAHLLQ010000006.1_36
																		GCA_025062295.1_CDSJANXAJ010000045.1_8
																		GCA_913061235.1_CDSCAJXTB010000006.1_135
																		GCA_012103255.1_CDSWLXD01000006.1_129
																		GCA_016218805.1_CDSJACRCW010000080.1_104
																		GCA_020848545.1_CDSJADLHZ010000012.1_202
																		GCA_023150895.1_CDSJAKLJY010000215.1_3
																		GCA_025057315.1_CDSJANWXW010000069.1_4
																		GCA_016930085.1_CDSJAFGHO010000057.1_22
																		GCA_023249225.1_CDSJAHFDA010000036.1_30
																		GCA_023249225.1_CDSJAHFDA010000091.1_5
																		GCA_003242895.1_CDSQKMY01000062.1_1
																		GCA_000426705.1_CDSKE384554.1_573
																		GCA_003990955.1_CDSBIFV01000028.1_4
																		GCA_000223215.1_CDSCP002874.1_1484
																		GCA_002224645.1_CDSCP022121.1_1188
																		GCA_012523975.1_CDSJAAYSF010000007.1_6
																		GCA_007641255.1_CDSCP036259.1_2448
																		GCA_018434945.1_CDSJAHDOI010000034.1_7
																		GCA_900102435.1_CDSFNBU01000008.1_75
																		GCA_001611555.1_CDSLSGP01000025.1_20
																		GCA_018835585.1_CDSJAHGVE010000015.1_97
																		GCA_009929485.1_CDSSAAJ01000045.1_10
																		GCA_023261545.1_CDSJAHFOS010000006.1_7
																		GCA_903925685.1_CDSCAIYGI010000341.1_11
																		GCA_004525935.1_CDSSPBP01000128.1_1
																		GCA_018898455.1_CDSJAHIJO010000105.1_12
																		GCA_913047795.1_CDSCAJWTS010000006.1_31
																		GCA_903895725.1_CDSCAITUV010000073.1_99
																		GCA_002450905.1_CDSDKAT01000044.1_15
																		GCA_021158525.1_CDSJAGGUL010000072.1_2
																		GCA_015490555.1_CDSWFXO01000089.1_1
																		GCA_002421425.1_CDSDIJZ01000024.1_20
																		GCA_000015225.1_CDSCP000505.1_1476
																		GCA_000253055.1_CDSFN869859.1_614
																		GCA_019175345.1_CDSCP077717.1_958
																		GCA_000016745.1_CDSCP000698.1_3867
																		GCA_025054955.1_CDSJANWZE010000070.1_12
																		GCA_020072965.1_CDSJAIQFY010000036.1_11
																		GCA_022821775.1_CDSJAJECY010000307.1_4
																		GCA_015493505.1_CDSWGDA01000105.1_18
																		GCA_020052955.1_CDSJAGVOB010000078.1_15
																		GCA_016193465.1_CDSJACPSE010000215.1_28
																		GCA_903893315.1_CDSCAITLU010000010.1_13
																		GCA_024278235.1_CDSJAJRTO010000255.1_2
																		GCA_016866785.1_CDSVGLH01000047.1_20
																		GCA_009840625.1_CDSVXNJ01000006.1_24
																		GCA_021325635.1_CDSJAJPGV010000018.1_142
																		GCA_002804065.1_CDSCP024955.1_2226
																		GCA_014896355.1_CDSJADBKO010000003.1_52
																		GCA_020723435.1_CDSDYIV01000035.1_4
																		GCA_013314775.1_CDSJABUFB010000009.1_70
																		GCA_022614805.1_CDSJAKEHY010000032.1_43
																		GCA_015478725.1_CDSJADMIG010000010.1_42
																		GCA_013816405.1_CDSJACDEL010000017.1_32
																		GCA_020850355.1_CDSJADZEX010000091.1_14
																		GCA_005889405.1_CDSVBFY01000007.1_3
																		GCA_014360825.1_CDSJACIWT010000001.1_172
																		GCA_003130845.1_CDSQEXW01000001.1_31
																		GCA_003696605.1_CDSRFGV01000463.1_3
																		GCA_900187885.1_CDSFYEK01000054.1_35
																		GCA_018432315.1_CDSJAHDLB010000013.1_85
																		GCA_017882055.1_CDSJADGQE010000147.1_10
																		GCA_015490995.1_CDSWFWT01000038.1_48
																		GCA_025060615.1_CDSJANXBS010000013.1_5
																		GCA_016235055.1_CDSJACRMK010000073.1_10
																		GCA_021776825.1_CDSJAJFFG010000011.1_14
																		GCA_003864455.1_CDSBGZN01000005.1_43
																		GCA_005882775.1_CDSVBDY01000130.1_2
																		GCA_014874355.1_CDSJACWAJ010000048.1_43
																		GCA_022616055.1_CDSJAKEFM010000086.1_37
																		GCA_004356015.1_CDSSMYD01000086.1_6
																		GCA_014764515.1_CDSJACXWD010000021.1_6
																		GCA_018606725.1_CDSJAGYID010000048.1_19
																		GCA_021372775.1_CDSJAJFTU010000449.1_2
																		GCA_002010665.1_CDSMTON01000030.1_23
																		GCA_003141555.1_CDSPLMN01000033.1_71
																		GCA_011049425.1_CDSDSBM01000019.1_4
																		GCA_015486055.1_CDSWFSJ01000042.1_35
																		GCA_016195325.1_CDSJACPZX010000089.1_11
																		GCA_021813555.1_CDSJAKAKG010000174.1_22
																		GCA_000472905.1_CDSAXAR01000007.1_79
																		GCA_001730225.1_CDSMIJE01000036.1_112
																		GCA_900538055.3_CDSUZAC03000001.1_853
																		GCA_013390565.1_CDSJACATZ010000001.1_122
																		GCA_903927345.1_CDSCAIYMO010000049.1_193
																		GCA_023511455.1_CDSJAIMBJ010000027.1_5
																		GCA_021790935.1_CDSJAJYFL010000015.1_33
																		GCA_902812405.1_CDSCADDZI010000002.1_71
																		GCA_012517255.1_CDSJAAYVH010000326.1_3
																		GCA_002305165.1_CDSDBQI01000066.1_47
																		GCA_020719945.1_CDSDYPL01000022.1_10
																		GCA_903928345.1_CDSCAIYQO010000273.1_38
																		GCA_013695915.1_CDSJACCZN010000046.1_1
																		GCA_015486285.1_CDSWFRX01000111.1_3
																		GCA_021737785.1_CDSJAIPDI010000013.1_24
																		GCA_022558445.1_CDSCP054699.1_146
																		GCA_007748055.1_CDSCP036279.1_4163
																		GCA_020633725.1_CDSJACKDC010000002.1_287
																		GCA_024276305.1_CDSJAJRXK010000044.1_3
																		GCA_014896485.1_CDSJADBKH010000028.1_51
																		GCA_000284335.1_CDSAP012051.1_874
																		GCA_021158845.1_CDSJAGGSY010000159.1_10
																		GCA_021373025.1_CDSJAJFTL010000058.1_11
																		GCA_017999835.1_CDSJAGNLA010000001.1_40
																		GCA_021372585.1_CDSJAJFUD010000042.1_4
																		GCA_005862285.1_CDSSZXW01000010.1_514
																		GCA_013360915.1_CDSJABWAT010000002.1_285
																		GCA_024641705.1_CDSJAHECO010000029.1_45
																		GCA_002779395.1_CDSPEWR01000110.1_14
																		GCA_903900335.1_CDSCAIUMP010000016.1_28
																		GCA_017303675.1_CDSJAFLBX010000001.1_1638
																		GCA_003568415.1_CDSPWXV01000336.1_86
																		GCA_005191425.1_CDSSUPR01000031.1_21
																		GCA_000025665.1_CDSCP001941.1_702
																		GCA_023261755.1_CDSJAGDXS010000037.1_23
																		GCA_002509225.1_CDSDAHL01000045.1_10
																		GCA_001595945.1_CDSLSSI01000007.1_3
																		GCA_014361245.1_CDSJACIWB010000039.1_13
																		GCA_014361245.1_CDSJACIWB010000079.1_4
																		GCA_002494765.1_CDSDACJ01000089.1_4
																		GCA_018814355.1_CDSJAHIZT010000036.1_6
																		GCA_016874675.1_CDSVGTL01000124.1_5
																		GCA_016928095.1_CDSJAFGLL010000114.1_13
																		GCA_019594305.1_CDSJAFDTZ010000019.1_18
																		GCA_020696385.1_CDSJAEHCQ010000002.1_66
																		GCA_024281315.1_CDSJAJSAE010000099.1_7
																		GCA_022848865.1_CDSJAJISE010000017.1_9
																		GCA_016207515.1_CDSJACQPN010000023.1_22
																		GCA_000300255.2_CDSCP004049.1_1249
																		GCA_003009755.1_CDSPXUB01000003.1_86
																		GCA_021817605.1_CDSJAKAUN010000004.1_104
																		GCA_023269235.1_CDSJAHFTW010000002.1_186
																		GCA_016840465.1_CDSJAEOSH010000065.1_2
																		GCA_021324265.1_CDSJAJPJK010000006.1_99
																		GCA_003144275.1_CDSNJBF01000031.1_19
																		GCA_023131225.1_CDSJAGLZW010000019.1_54
																		GCA_016840425.1_CDSJAEOSI010000211.1_1
																		GCA_016839265.1_CDSJAEOUO010000001.1_58
																		GCA_019683875.1_CDSJADGHN010000086.1_2
																		GCA_021847575.1_CDSJAJZQO010000001.1_33
																		GCA_020725105.1_CDSDYFQ01000010.1_61
																		GCA_007131925.1_CDSSLPQ01000093.1_17
																		GCA_002352365.1_CDSDEIJ01000116.1_2
																		GCA_021737785.1_CDSJAIPDI010000034.1_39
																		GCA_001829315.1_CDSMIAY01000002.1_34
																		GCA_012517375.1_CDSJAAYVC010000027.1_31
																		GCA_020720805.1_CDSDYNZ01000069.1_7
																		GCA_020354555.1_CDSCP070648.1_2278
																		GCA_002207765.1_CDSBDGJ01000059.1_41
																		GCA_000285535.1_CDSHE610985.1_209
																		GCA_007116075.1_CDSSKJE01000013.1_19
																		GCA_007130145.1_CDSSLSY01000093.1_5
																		GCA_014202505.1_CDSJACHGW010000004.1_116
																		GCA_016183425.1_CDSJACPEP010000007.1_55
																		GCA_023475225.1_CDSJAMCVK010000026.1_50
																		GCA_002804065.1_CDSCP024955.1_256
																		GCA_000430625.1_CDSKE387171.1_162
																		GCA_000281175.1_CDSAP012337.1_2974
																		GCA_025060615.1_CDSJANXBS010000024.1_3
																		GCA_015490995.1_CDSWFWT01000112.1_15
																		GCA_016235055.1_CDSJACRMK010000058.1_13
																		GCA_016719785.1_CDSJADJYJ010000011.1_83
																		GCA_019695115.1_CDSJAIBAP010000094.1_12
																		GCA_023544525.1_CDSJAMJFU010000048.1_3
																		GCA_017882055.1_CDSJADGQE010000304.1_2
																		GCA_018432315.1_CDSJAHDLB010000010.1_101
																		GCA_025062375.1_CDSJANXAG010000029.1_17
																		GCA_012729155.1_CDSJAAYDS010000317.1_5
																		GCA_025056965.1_CDSJANWVF010000079.1_14
																		GCA_900187885.1_CDSFYEK01000077.1_42
																		GCA_004212085.1_CDSRXIL01000091.1_6
																		GCA_000016165.1_CDSCP000612.1_2338
																		GCA_000620305.1_CDSKK211101.1_151
																		GCA_002207765.1_CDSBDGJ01000032.1_48
																		GCA_002224645.1_CDSCP022121.1_3608
																		GCA_018333865.1_CDSJAGXSE010000041.1_26
																		GCA_018432615.1_CDSJAHDSQ010000012.1_34
																		GCA_016842005.1_CDSJAENYD010000030.1_1
																		GCA_000012885.1_CDSCP000142.2_3062
																		GCA_016278515.1_CDSJADQBR010000036.1_123
																		GCA_000224515.2_CDSAGAF01000178.1_4
																		GCA_000378205.1_CDSKB899407.1_197
																		GCA_018434945.1_CDSJAHDOI010000066.1_8
																		GCA_022840825.1_CDSJALHDB010000003.1_143
																		GCA_900102435.1_CDSFNBU01000001.1_204
																		GCA_018711655.1_CDSDVIA01000006.1_5
																		GCA_023131225.1_CDSJAGLZW010000007.1_55
																		GCA_000429905.1_CDSAUCT01000013.1_26
																		GCA_021737785.1_CDSJAIPDI010000007.1_69
																		GCA_017999915.1_CDSJAGNKX010000006.1_87
																		GCA_016209225.1_CDSJACQWO010000058.1_62
																		GCA_012962595.1_CDSDTXE01000319.1_5
																		GCA_002010915.1_CDSMTPG01000097.1_2
																		GCA_013178015.1_CDSJABLXR010000004.1_88
																		GCA_000378205.1_CDSKB899407.1_290
																		GCA_001427905.1_CDSLMEF01000012.1_187
																		GCA_016179685.1_CDSJACPCR010000029.1_14
																		GCA_024278235.1_CDSJAJRTO010000057.1_2
																		GCA_001789205.1_CDSMFYT01000021.1_21
																		GCA_007131925.1_CDSSLPQ01000067.1_1
																		GCA_013178015.1_CDSJABLXR010000021.1_56
																		GCA_012512505.1_CDSJAAZEB010000222.1_10
																		GCA_022072085.1_CDSJAJVII010000042.1_23
																		GCA_013151865.1_CDSJAADHN010000044.1_30
																		GCA_016700195.1_CDSCP065005.1_3239
																		GCA_001610895.1_CDSCP011273.1_4858
																		GCA_020850355.1_CDSJADZEX010000014.1_181
																		GCA_022822005.1_CDSJAJECO010000096.1_6
																		GCA_001464065.1_CDSLNDN01000175.1_4
																		GCA_013178015.1_CDSJABLXR010000035.1_6
																		GCA_913047795.1_CDSCAJWTS010000008.1_63
																		GCA_022821775.1_CDSJAJECY010000018.1_2
																		GCA_022821775.1_CDSJAJECY010000223.1_25
																		GCA_903901045.1_CDSCAIUPP010000054.1_79
																		GCA_913047795.1_CDSCAJWTS010000003.1_21
																		GCA_000022325.1_CDSCP001393.1_632
																		GCA_000305935.1_CDSCP003732.1_623
																		GCA_001594015.1_CDSLTBC01000001.1_37
																		GCA_000024005.1_CDSCP001699.1_1116
																		GCA_001420695.1_CDSLJJB01000010.1_472
																		GCA_013178015.1_CDSJABLXR010000070.1_6
																		GCA_016178505.1_CDSJACOTG010000181.1_19
																		GCA_020072965.1_CDSJAIQFY010000062.1_17
																		GCA_016195325.1_CDSJACPZX010000069.1_16
																		GCA_012103255.1_CDSWLXD01000003.1_312
																		GCA_001464065.1_CDSLNDN01000064.1_11
																		GCA_021325275.1_CDSJAJPHL010000051.1_18
																		GCA_016179685.1_CDSJACPCR010000105.1_11
																		GCA_023269615.1_CDSJAHFSY010000008.1_89
																		GCA_022827025.1_CDSJAJDTT010000086.1_4
																		GCA_012517255.1_CDSJAAYVH010000159.1_6
																		GCA_913047795.1_CDSCAJWTS010000002.1_55
																		GCA_001999965.1_CDSCP019646.1_2235
																		GCA_007131925.1_CDSSLPQ01000036.1_19
																		GCA_022072085.1_CDSJAJVII010000057.1_15
																		GCA_022821775.1_CDSJAJECY010000050.1_9
																		GCA_016209705.1_CDSJACQVR010000017.1_12
																		GCA_022827025.1_CDSJAJDTT010000267.1_3
																		GCA_014207565.1_CDSJACHGJ010000003.1_183
																		GCA_020060765.1_CDSJAGUZQ010000042.1_13
																		GCA_016745075.1_CDSJADGDD010000003.1_295
																		GCA_012729155.1_CDSJAAYDS010000304.1_25
																		GCA_903901045.1_CDSCAIUPP010000017.1_36
																		GCA_013335175.1_CDSJAAXWC010000001.1_116
																		GCA_012512505.1_CDSJAAZEB010000167.1_13
																		GCA_001789205.1_CDSMFYT01000071.1_11
																		GCA_903847975.1_CDSCAINFC010000238.1_17
																		GCA_016873715.1_CDSVGWF01000019.1_6
																		GCA_017161705.1_CDSJADFCW010000157.1_4
																		GCA_017161705.1_CDSJADFCW010000007.1_49
																		GCA_014730235.1_CDSWJIO01000092.1_1
																		GCA_000024005.1_CDSCP001699.1_6482
																		GCA_023150945.1_CDSJAKLJX010000007.1_240
																		GCA_001427905.1_CDSLMEF01000033.1_49
																		GCA_014696065.1_CDSJACJPL010000031.1_193
																		GCA_002483345.1_CDSDLHS01000018.1_112
																		GCA_002839765.1_CDSPGYR01000025.1_25
																		GCA_019695265.1_CDSJAIBAJ010000008.1_8
																		GCA_001829315.1_CDSMIAY01000028.1_37
																		GCA_001427905.1_CDSLMEF01000033.1_31
																		GCA_000019965.1_CDSCP001032.1_1390
																		GCA_016192705.1_CDSJACPTQ010000011.1_28
																		GCA_021776735.1_CDSJAJFFH010000002.1_2
																		GCA_021776825.1_CDSJAJFFG010000064.1_26
																		GCA_001270745.1_CDSKQ434755.1_143
																		GCA_001425175.1_CDSLMDV01000008.1_983
																		GCA_913047795.1_CDSCAJWTS010000070.1_9
																		GCA_023269615.1_CDSJAHFSY010000018.1_18
																		GCA_001610895.1_CDSCP011273.1_3004
																		GCA_012517255.1_CDSJAAYVH010000007.1_26
																		GCA_013151865.1_CDSJAADHN010000152.1_18
																		GCA_005772955.1_CDSSXID01000253.1_15
																		GCA_012512505.1_CDSJAAZEB010000003.1_18
																		GCA_013314775.1_CDSJABUFB010000008.1_446
																		GCA_020850355.1_CDSJADZEX010000025.1_45
																		GCA_016195325.1_CDSJACPZX010000098.1_58
																		GCA_016179685.1_CDSJACPCR010000064.1_97
																		GCA_000378205.1_CDSKB899410.1_207
																		GCA_000789255.1_CDSCP009552.1_108
																		GCA_001766815.1_CDSLYOS01000001.1_260
																		GCA_004212085.1_CDSRXIL01000030.1_8
																		GCA_003009755.1_CDSPXUB01000019.1_48
																		GCA_016207515.1_CDSJACQPN010000015.1_161
																		GCA_004376375.1_CDSSOJX01000086.1_22
																		GCA_016708025.1_CDSJADJGQ010000001.1_266
																		GCA_022616075.1_CDSJAKEFK010000323.1_9
																		GCA_022614805.1_CDSJAKEHY010000015.1_80
																		GCA_025057315.1_CDSJANWXW010000101.1_9
																		GCA_903928345.1_CDSCAIYQO010000313.1_15
																		GCA_000429905.1_CDSAUCT01000003.1_201
																		GCA_009835985.1_CDSVXWI01000038.1_39
																		GCA_010028905.1_CDSRGZZ01000123.1_10
																		GCA_016191015.1_CDSJACPPM010000157.1_4
																		GCA_022562085.1_CDSJADFPY010000265.1_2
																		GCA_905480575.1_CDSCAJQQZ010000132.1_21
																		GCA_024244705.1_CDSJAAEOK010000037.1_82
																		GCA_913047795.1_CDSCAJWTS010000017.1_37
																		GCA_000270325.1_CDSBA000048.1_1251
																		GCA_003019535.1_CDSNEXG01000056.1_5
																		GCA_021324265.1_CDSJAJPJK010000011.1_58
																		GCA_016432545.1_CDSCP066694.1_1335
																		GCA_005191425.1_CDSSUPR01000035.1_4
																		GCA_018396415.1_CDSJAGTRE010000009.1_53
																		GCA_022836495.1_CDSBQXM01000015.1_63
																		GCA_019309045.1_CDSJAFDGZ010000027.1_9
																		GCA_016179685.1_CDSJACPCR010000091.1_25
																		GCA_002874775.1_CDSCP020991.1_800
																		GCA_017620205.1_CDSJAFZQX010000018.1_11
																		GCA_902792515.1_CDSCADAZX010000031.1_7
																		GCA_000621765.1_CDSJHXJ01000043.1_4
																		GCA_022801925.1_CDSJAAWTG010000004.1_7
																		GCA_021811325.1_CDSJAJZPE010000166.1_1
																		GCA_018432315.1_CDSJAHDLB010000003.1_152
																		GCA_000025005.1_CDSCP001826.1_806
																		GCA_023129165.1_CDSJAGMCL010000096.1_14
																		GCA_000820705.1_CDSCCXI01000142.1_167
																		GCA_016235055.1_CDSJACRMK010000051.1_91
																		GCA_021847575.1_CDSJAJZQO010000029.1_21
																		GCA_016745075.1_CDSJADGDD010000011.1_66
																		GCA_002784465.1_CDSPFLE01000021.1_3
																		GCA_015486095.1_CDSWFSK01000246.1_5
																		GCA_016840465.1_CDSJAEOSH010000014.1_27
																		GCA_003661965.1_CDSQMXD01000016.1_9
																		GCA_004212085.1_CDSRXIL01000004.1_4
																		GCA_003645645.1_CDSQNBH01000173.1_6
																		GCA_020444545.1_CDSJAHLKT010000001.1_367
																		GCA_021737785.1_CDSJAIPDI010000013.1_18
																		GCA_000472905.1_CDSAXAR01000002.1_30
																		GCA_002804065.1_CDSCP024955.1_2965
																		GCA_005882775.1_CDSVBDY01000124.1_17
																		GCA_021324655.1_CDSJAJPIP010000102.1_2
																		GCA_001420695.1_CDSLJJB01000013.1_216
																		GCA_004341035.1_CDSSLXK01000009.1_80
																		GCA_000981895.1_CDSLATD01000194.1_19
																		GCA_000092985.1_CDSCP002040.1_3608
																		GCA_021568905.1_CDSJAKGSB010000005.1_220
																		GCA_024244705.1_CDSJAAEOK010000098.1_75
																		Amphimedon.queenslandicaXP_011402779.1
																		GCA_000341395.1_CDSCP003985.1_1347
																		GCA_020444545.1_CDSJAHLKT010000003.1_342
																		GCA_000025265.1_CDSCP001854.1_986
																		GCA_000430625.1_CDSAUMJ01000058.1_29
																		GCA_015478725.1_CDSJADMIG010000016.1_25
																		GCA_021795465.1_CDSJAJYPK010000016.1_6
																		GCA_025062195.1_CDSJANXAS010000003.1_64
																		GCA_021813555.1_CDSJAKAKG010000222.1_34
																		GCA_903847975.1_CDSCAINFC010000237.1_4
																		GCA_002327305.1_CDSDCUZ01000032.1_57
																		GCA_024278455.1_CDSJAJRTE010000187.1_20
																		GCA_000012825.1_CDSCP000139.1_2287
																		GCA_001427905.1_CDSLMEF01000002.1_11
																		GCA_013359235.1_CDSJABWCE010000013.1_15
																		GCA_000023825.1_CDSCP001681.1_2058
																		GCA_001683985.1_CDSMAEO01000021.1_13
																		GCA_017999915.1_CDSJAGNKX010000009.1_221
																		GCA_013696965.1_CDSJACCXN010000091.1_187
																		GCA_016788065.1_CDSJAEUTI010000061.1_9
																		GCA_020635855.1_CDSJACJYZ010000004.1_703
																		GCA_016874095.1_CDSVGVH01000020.1_41
																		GCA_022072225.1_CDSJAJVIC010000015.1_85
																		GCA_016195025.1_CDSJACQAL010000028.1_11
																		GCA_001769655.1_CDSMEPC01000002.1_51
																		GCA_025062295.1_CDSJANXAJ010000007.1_23
																		GCA_002483345.1_CDSDLHS01000016.1_430
																		GCA_016192035.1_CDSJACPUW010000041.1_84
																		GCA_003538775.1_CDSDPRG01000037.1_35
																		GCA_001803045.1_CDSMHAR01000066.1_15
																		GCA_013177855.1_CDSJABLYA010000001.1_828
																		GCA_009773155.1_CDSWOVA01000029.1_21
																		GCA_003480255.1_CDSQUIN01000020.1_12
																		GCA_000820705.1_CDSCCXI01000144.1_11
																		GCA_014207565.1_CDSJACHGJ010000004.1_42
																		GCA_018648325.1_CDSJABGRK010000011.1_82
																		GCA_000313175.2_CDSCP006694.1_150
																		GCA_001819435.1_CDSMHMT01000023.1_8
																		GCA_010028905.1_CDSRGZZ01000054.1_2
																		GCA_007132345.1_CDSSLOV01000087.1_23
																		GCA_022705325.1_CDSJAKJER010000029.1_26
																		GCA_012729815.1_CDSJAAYCJ010000266.1_10
																		GCA_016873275.1_CDSVGXO01000043.1_16
																		GCA_013820875.1_CDSJACDHS010000033.1_2
																		GCA_014202505.1_CDSJACHGW010000005.1_24
																		GCA_016700195.1_CDSCP065005.1_1263
																		GCA_019637395.1_CDSJAHBVR010000009.1_254
																		GCA_015169395.1_CDSCP063458.1_1408
																		GCA_020439745.1_CDSJAGQSC010000044.1_49
																		GCA_022447755.1_CDSJAKVBE010000006.1_2
																		GCA_024274785.1_CDSJAJSAM010000009.1_54
																		GCA_016213895.1_CDSJACQZJ010000176.1_15
																		GCA_016703025.1_CDSJADJCV010000001.1_73
																		GCA_023150895.1_CDSJAKLJY010000178.1_2
																		GCA_024278455.1_CDSJAJRTE010000306.1_36
																		GCA_000024805.1_CDSCP001804.1_2488
																		GCA_003344865.1_CDSCP031165.1_3970
																		GCA_019347575.1_CDSJAHWKY010000034.1_9
																		GCA_014240065.1_CDSJAAZXR010000028.1_31
																		GCA_016197205.1_CDSJACPWG010000183.1_22
																		GCA_021776825.1_CDSJAJFFG010000084.1_13
																		GCA_003152095.1_CDSPLZI01000018.1_11
																		GCA_021737785.1_CDSJAIPDI010000010.1_83
																		GCA_019309045.1_CDSJAFDGZ010000185.1_4
																		GCA_019309045.1_CDSJAFDGZ010000186.1_3
																		GCA_022710975.1_CDSJAKLGA010000009.1_101
																		GCA_023229365.1_CDSJALNZK010000020.1_11
																		GCA_021157965.1_CDSJAGGVO010000055.1_21
																		GCA_000017625.1_CDSCP000780.1_703
																		GCA_016196755.1_CDSJACPXC010000005.1_3
																		GCA_016191015.1_CDSJACPPM010000044.1_33
																		GCA_000016745.1_CDSCP000698.1_209
																		GCA_000012885.1_CDSCP000142.2_118
																		GCA_022836495.1_CDSBQXM01000006.1_13
																		GCA_014192625.1_CDSBJHM01000005.1_59
																		GCA_000429905.1_CDSAUCT01000011.1_11
																		GCA_023129535.1_CDSJAGMBW010000026.1_9
																		GCA_001577525.1_CDSCP013015.1_2163
																		GCA_919902985.1_CDSCAKKSC010000038.1_54
																		GCA_000341395.1_CDSCP003985.1_381
																		GCA_011046395.1_CDSDSAQ01000192.1_7
																		GCA_024275145.1_CDSJAJRZR010000004.1_55
																		GCA_024275075.1_CDSJAJRZU010000103.1_4
																		GCA_020720805.1_CDSDYNZ01000054.1_3
																		GCA_003242895.1_CDSQKMY01000045.1_238
																		GCA_020719045.1_CDSDYQY01000001.1_196
																		GCA_016928095.1_CDSJAFGLL010000061.1_16
																		GCA_018823125.1_CDSJAHJIW010000005.1_100
																		GCA_002919235.1_CDSPKEX01000036.1_3
																		GCA_017656145.1_CDSJACDOI010000018.1_34
																		GCA_003551215.1_CDSPUMD01000096.1_29
																		GCA_023249225.1_CDSJAHFDA010000010.1_12
																		GCA_000019165.1_CDSCP000930.2_389
																		GCA_014646935.1_CDSBMOF01000021.1_34
																		GCA_021608135.1_CDSJAKIHL010000042.1_9
																		GCA_017656255.1_CDSJACDOE010000001.1_1062
																		GCA_000285535.1_CDSHE610985.1_1149
																		GCA_000585395.1_CDSKK073875.1_969
																		GCA_001866075.3_CDSCP063356.1_4497
																		GCA_001510655.1_CDSLMVC01000001.1_185
																		GCA_000024945.1_CDSCP001820.1_391
																		GCA_000307265.1_CDSDF158896.1_207
																		GCA_016745835.1_CDSJAERVL010000030.1_65
																		GCA_000224515.2_CDSAGAF01000071.1_32
																		GCA_016278515.1_CDSJADQBR010000056.1_5
																		GCA_017301615.1_CDSCP059066.1_1499
																		GCA_018333865.1_CDSJAGXSE010000009.1_176
																		GCA_017442105.1_CDSJAFSAX010000181.1_8
																		GCA_022558445.1_CDSCP054699.1_3046
																		GCA_018432615.1_CDSJAHDSQ010000011.1_105
																		GCA_001644195.2_CDSLWBL02000051.1_49
																		GCA_004341035.1_CDSSLXK01000045.1_27
																		GCA_000011245.1_CDSBA000028.3_3163
																		GCA_001618885.1_CDSCP015114.1_2472
																		GCA_016278515.1_CDSJADQBR010000036.1_156
																		GCA_021608145.1_CDSJAKIHM010000006.1_28
																		GCA_017889545.1_CDSJAGFZV010000021.1_5
																		GCA_000714935.1_CDSJMIR01000001.1_154
																		GCA_021890795.1_CDSJAKKUO010000069.1_4
																		GCA_900116235.1_CDSFPAA01000004.1_58
																		GCA_000510645.1_CDSKI783301.1_2439
																		GCA_002804065.1_CDSCP024955.1_3065
																		GCA_001510655.1_CDSLMVC01000005.1_313
																		GCA_000430625.1_CDSAUMJ01000056.1_1
																		GCA_009930475.1_CDSRZYC01000079.1_17
																		GCA_016875025.1_CDSVGSH01000012.1_40
																		GCA_018823705.1_CDSJAHJHP010000016.1_3
																		GCA_000281175.1_CDSAP012337.1_2689
																		GCA_016934315.1_CDSJAFGSY010000033.1_7
																		GCA_001306175.1_CDSLGKN01000007.1_6
																		GCA_016867235.1_CDSVGJY01000018.1_27
																		GCA_018432315.1_CDSJAHDLB010000025.1_115
																		GCA_003696605.1_CDSRFGV01000075.1_22
																		GCA_002366595.1_CDSDFBK01000081.1_1
																		GCA_021161905.1_CDSJAGGZT010000039.1_70
																		GCA_023544525.1_CDSJAMJFU010000034.1_7
																		GCA_025062375.1_CDSJANXAG010000001.1_75
																		GCA_015490995.1_CDSWFWT01000139.1_20
																		GCA_015493505.1_CDSWGDA01000155.1_20
																		GCA_019695115.1_CDSJAIBAP010000012.1_50
																		GCA_003990955.1_CDSBIFV01000010.1_284
																		GCA_018434945.1_CDSJAHDOI010000040.1_8
																		GCA_900102435.1_CDSFNBU01000001.1_187
																		GCA_007641255.1_CDSCP036259.1_1605
																		GCA_018434945.1_CDSJAHDOI010000089.1_44
																		GCA_900102435.1_CDSFNBU01000002.1_143
																		GCA_001611555.1_CDSLSGP01000013.1_188
																		GCA_022840825.1_CDSJALHDB010000001.1_254
																		GCA_900545025.1_CDSUQXH01000009.1_9
																		GCA_018835585.1_CDSJAHGVE010000042.1_2
																		GCA_934702375.1_CDSCAKUYE010000005.1_39
																		GCA_002418965.1_CDSDIFD01000018.1_80
																		GCA_002224645.1_CDSCP022121.1_2909
																		GCA_004212085.1_CDSRXIL01000062.1_5
																		GCA_012840015.1_CDSDUMF01000020.1_30
																		GCA_000204415.1_CDSCP002565.1_1412
																		GCA_002243045.1_CDSMBKP01000008.1_86
																		GCA_000223215.1_CDSCP002874.1_1565
																		GCA_000789255.1_CDSCP009552.1_2139
																		GCA_016840465.1_CDSJAEOSH010000003.1_52
																		GCA_022704525.1_CDSJAKJGF010000245.1_3
																		GCA_003144275.1_CDSNJBF01000031.1_6
																		GCA_015711795.1_CDSJACVJC010000002.1_93
																		GCA_000024465.1_CDSCP001751.1_2125
																		GCA_024244705.1_CDSJAAEOK010000088.1_50
																		GCA_013202525.1_CDSJABMQS010000062.1_13
																		GCA_944325075.1_CDSCALUYU010000009.1_40
																		GCA_003144275.1_CDSNJBF01000019.1_11
																		GCA_944325075.1_CDSCALUYU010000017.1_10
																		GCA_001798135.1_CDSMGRJ01000002.1_16
																		GCA_015233135.1_CDSJADFYH010000005.1_92
																		GCA_015494735.1_CDSWGAQ01000002.1_10
																		GCA_000981895.1_CDSLATD01000042.1_2
																		GCA_000384115.1_CDSKB913029.1_1628
																		GCA_003634695.1_CDSRBWV01000009.1_594
																		GCA_021848885.1_CDSJAJZTN010000093.1_4
																		GCA_024644435.1_CDSJAHEKZ010000024.1_14
																		GCA_000015025.1_CDSCP000481.1_31
																		GCA_001270745.1_CDSKQ434751.1_530
																		GCA_012728835.1_CDSJAAYEJ010000005.1_57
																		GCA_015075375.1_CDSJABTUM010000001.1_2126
																		GCA_018333865.1_CDSJAGXSE010000001.1_57
																		GCA_016183425.1_CDSJACPEP010000036.1_54
																		GCA_002327985.1_CDSDCVM01000133.1_12
																		GCA_019308145.1_CDSJAFDIG010000009.1_11
																		GCA_003645645.1_CDSQNBH01000072.1_13
																		GCA_022539405.1_CDSCP054394.1_2360
																		GCA_002352935.1_CDSDDHO01000066.1_4
																		GCA_900110215.1_CDSFOCX01000010.1_177
																		GCA_015660915.1_CDSJACTTZ010000010.1_36
																		GCA_016928695.1_CDSJAFGKF010000229.1_3
																		GCA_014730275.1_CDSWJIL01000084.1_31
																		GCA_020720805.1_CDSDYNZ01000058.1_3
																		GCA_016212095.1_CDSJACRHH010000031.1_14
																		GCA_000015225.1_CDSCP000505.1_1253
																		GCA_014361085.1_CDSJACIWG010000174.1_2
																		GCA_001653195.1_CDSJXBB01000010.1_30
																		GCA_013340765.1_CDSAP018732.1_1196
																		GCA_013340765.1_CDSAP018732.1_23
																		GCA_020833005.1_CDSJAJHRD010000006.1_1
																		GCA_001420695.1_CDSLJJB01000010.1_886
																		GCA_905203045.1_CDSCAJKUH010000002.1_106
																		GCA_021847575.1_CDSJAJZQO010000013.1_19
																		GCA_001420695.1_CDSLJJB01000013.1_1396
																		GCA_000092985.1_CDSCP002040.1_3661
																		GCA_000308475.2_CDSBAFT02000042.1_14
																		GCA_001270745.1_CDSKQ434754.1_262
																		GCA_001425175.1_CDSLMDV01000009.1_251
																		GCA_001544015.1_CDSAP014924.1_2011
																		GCA_003205235.1_CDSQJSM01000034.1_37
																		GCA_021161255.1_CDSJAGHAZ010000037.1_67
																		GCA_000011705.1_CDSCP000010.1_2108
																		GCA_903847975.1_CDSCAINFC010000149.1_21
																		GCA_023261545.1_CDSJAHFOS010000110.1_2
																		GCA_020444545.1_CDSJAHLKT010000002.1_357
																		GCA_022600535.1_CDSJAHZKE010000025.1_12
																		GCA_000424685.1_CDSAUKJ01000020.1_62
																		GCA_015494165.1_CDSWGBS01000015.1_3
																		GCA_013348725.1_CDSCP054689.1_843
																		GCA_017999615.1_CDSJAGNLM010000002.1_83
																		GCA_011375345.1_CDSDRLM01000142.1_3
																		GCA_013343005.1_CDSCP054491.1_1450
																		GCA_015488885.1_CDSWFMW01000068.1_26
																		GCA_003337735.1_CDSQPJY01000003.1_59
																		GCA_015490755.1_CDSWFXF01000002.1_36
																		GCA_024641505.1_CDSJAHECY010000003.1_51
																		GCA_014762505.1_CDSJABURS010000035.1_123
																		GCA_002631715.1_CDSMRSX01000003.1_340
																		GCA_016714645.1MBK8636766.1
																		GCA_013817245.1_CDSJACDDA010000006.1_102
																		GCA_015488755.1_CDSWFNB01000069.1_66
																		GCA_002376965.1_CDSDFOV01000178.1_2
																		GCA_900112605.1_CDSFOMJ01000003.1_210
																		GCA_004684205.1_CDSSRIO01000002.1_54
																		GCA_003233075.1_CDSQIKQ01000005.1_11
																		GCA_009838035.1_CDSVXSK01000023.1_74
																		GCA_016874095.1_CDSVGVH01000002.1_238
																		GCA_011058255.1_CDSJAALFH010000057.1_65
																		GCA_022572885.1_CDSJACZVC010000001.1_44
																		GCA_001697225.1_CDSCP014671.1_1234
																		GCA_021777765.1_CDSJAJYDF010000002.1_171
																		GCA_903888615.1_CDSCAISUE010000063.1_21
																		GCA_002355415.1_CDSAP014936.1_598
																		GCA_902826635.1_CDSCADEFQ010000050.1_6
																		GCA_009497875.2QFY88546.1
																		GCA_000222605.2_CDSAFWF01000107.1_47
																		GCA_015231175.1_CDSJADGBZ010000004.1_29
																		GCA_902826885.1_CDSCADEGL010000052.1_8
																		GCA_024229615.1_CDSJAAESG010000376.1_26
																		GCA_024244705.1_CDSJAAEOK010000077.1_155
																		GCA_024244705.1_CDSJAAEOK010000073.1_22
																		GCA_002148795.1_CDSMPOB01000001.1_403
																		GCA_000379485.1_CDSKB902314.1_38
																		GCA_000803645.1_CDSCP009122.1_3046
																		GCA_000382325.1_CDSKB908063.1_58
																		GCA_021568905.1_CDSJAKGSB010000006.1_20
																		GCA_905480575.1_CDSCAJQQZ010000030.1_39
																		GCA_016869765.1_CDSVGES01000020.1_50
																		GCA_913041535.1_CDSCAJWJK010000002.1_38
																		GCA_002722055.1_CDSPBKD01000006.1_147
																		GCA_021732145.1_CDSJAKFVN010000017.1_158
																		GCA_018666775.1_CDSJABIXC010000007.1_112
																		GCA_022819905.1_CDSJAJEGJ010000035.1_61
																		GCA_022071965.1_CDSJAJVIQ010000005.1_68
																		GCA_022819905.1_CDSJAJEGJ010000103.1_36
																		GCA_905480575.1_CDSCAJQQZ010000103.1_56
																		GCA_001872725.1_CDSMNWR01000026.1_28
																		GCA_014240065.1_CDSJAAZXR010000022.1_31
																		GCA_016208975.1_CDSJACQXA010000004.1_369
																		GCA_903881565.1_CDSCAIRTR010000240.1_2
																		GCA_000196795.1_CDSCP002080.1_3238
																		GCA_015486285.1_CDSWFRX01000161.1_8
																		GCA_007130885.1_CDSSLRQ01000017.1_17
																		GCA_002450905.1_CDSDKAT01000017.1_11
																		GCA_015492395.1_CDSWGFD01000011.1_2
																		GCA_016212295.1_CDSJACRGO010000190.1_8
																		GCA_015222555.1_CDSJADFVM010000149.1_2
																		GCA_000484535.1_CDSCP003587.1_17
																		GCA_014696105.1_CDSJACJPO010000027.1_136
																		GCA_019358975.1_CDSJAHHIL010000054.1_24
																		GCA_023511615.1_CDSJAIMBL010000317.1_3
																		GCA_000775285.1_CDSJJML01000019.1_44
																		GCA_001939115.1_CDSMQTZ01000043.1_151
																		GCA_000317045.1_CDSCP003591.1_286
																		GCA_025054735.1_CDSJANWZG010000136.1_9
																		GCA_000317065.1_CDSCP003592.1_1806
																		GCA_014696065.1_CDSJACJPL010000031.1_122
																		GCA_000309385.1_CDSJH976537.1_3386
																		GCA_903897715.1_CDSCAIUCS010000110.1_1
																		Fischerella.muscicola.CCMEE5323WP_016870498.1
																		Richelia.intracellularis.HH01WP_044304705.1
																		Richelia.intracellularis.HM01WP_044258169.1
																		Nostoc.sp.PCC7120WP_010996162.1
																		GCA_000332315.1_CDSKB235941.1_227
																		GCA_022984075.1_CDSJALAAD010000001.1_729
																		GCA_000012625.1_CDSCP000110.1_1211
																		GCA_000010065.1_CDSAP008231.1_1874
																		GCA_014698235.1_CDSJACJSP010000016.1_25
																		GCA_003555505.2_CDSCP032152.2_879
																		GCA_000332275.1_CDSCM001776.1_1434
																		GCA_022072125.1_CDSJAJVIH010000077.1_14
																		GCA_005144585.1_CDSSSMQ01000020.1_50
																		GCA_005801425.1_CDSSYDY01000089.1_17
																		GCA_007693585.1_CDSREDH01000065.1_72
																		GCA_023150835.1_CDSJAKLKB010000009.1_9
																		GCA_020848905.1_CDSJADLHG010000042.1_229
																		GCA_016929445.1_CDSJAFGIU010000086.1_10
																		GCA_025057315.1_CDSJANWXW010000014.1_56
																		GCA_023512475.1_CDSJAILZL010000003.1_77
																		GCA_913061235.1_CDSCAJXTB010000001.1_83
																		GCA_003388555.1_CDSQQVD01000020.1_40
																		GCA_001610895.1_CDSCP011273.1_1648
																		GCA_011526105.1_CDSWYAZ01000171.1_13
																		GCA_016192705.1_CDSJACPTQ010000087.1_9
																		GCA_019636275.1_CDSJAHBXY010000250.1_2
																		GCA_016218805.1_CDSJACRCW010000092.1_74
																		GCA_020848545.1_CDSJADLHZ010000090.1_33
																		GCA_002863065.1_CDSPKDL01000449.1_2
																		GCA_013360285.1_CDSJABWCM010000142.1_2
																		GCA_023954815.1_CDSJAGSHB010000033.1_28
																		GCA_020632715.1_CDSJACKFA010000006.1_305
																		GCA_016931535.1_CDSJAFGEP010000104.1_17
																		GCA_023150895.1_CDSJAKLJY010000020.1_11
																		GCA_023150875.1_CDSJAKLKC010000053.1_18
																		GCA_022184915.1_CDSJAGTJU010000006.1_70
																		GCA_003260125.1_CDSQHKO01000001.1_760
																		GCA_025054955.1_CDSJANWZE010000043.1_26
																		GCA_003559575.1_CDSPWKZ01000303.1_19
																		GCA_000024805.1_CDSCP001804.1_3819
																		GCA_002728755.1_CDSPBVT01000014.1_10
																		Hydra.vulgarisXP_065675431.1
																		Horseshoe.crabXP_022249053.1
																		Horseshoe.crabXP_013781127.1
																		Horseshoe.crabXP_022249052.1
																		Horseshoe.crabXP_022249054.1
																		GCA_023248595.1_CDSJAHFEG010000013.1_20
																		Oryza.sativaXP_015619366.1
																		GCA_016179055.1_CDSJACOSC010000103.1_14
																		GCA_902826455.1_CDSCADEEV010000068.1_6
																		GCA_000280925.3_CDSCP012109.1_4846
																		GCA_005888095.1_CDSVBKF01000178.1_17
																		GCA_020848745.1_CDSJADLHM010000105.1_36
																		GCA_016193465.1_CDSJACPSE010000138.1_4
																		GCA_016874775.1_CDSVGTJ01000138.1_9
																		GCA_021799495.1_CDSJAJZAI010000031.1_49
																		GCA_903893315.1_CDSCAITLU010000013.1_60
																		GCA_019637795.1_CDSJAHBUY010000002.1_576
																		GCA_945872365.1_CDSCAMBZJ010000021.1_41
																		GCA_022827025.1_CDSJAJDTT010000033.1_7
																		GCA_017656145.1_CDSJACDOI010000046.1_4
																		GCA_013695915.1_CDSJACCZN010000134.1_41
																		GCA_015478725.1_CDSJADMIG010000004.1_70
																		GCA_000024985.1_CDSCP001823.1_253
																		GCA_002347645.1_CDSDDYF01000004.1_34
																		GCA_023269615.1_CDSJAHFSY010000061.1_5
																		GCA_003577105.1_CDSQEUQ01000049.1_12
																		GCA_020850945.1_CDSJADZDR010000035.1_138
																		GCA_019637395.1_CDSJAHBVR010000022.1_26
																		GCA_024637035.1_CDSJAGXFW010000024.1_49
																		GCA_000025265.1_CDSCP001854.1_1592
																		GCA_013812265.1_CDSJACCTQ010000298.1_2
																		GCA_018141545.1_CDSCP064356.1_771
																		GCA_016235055.1_CDSJACRMK010000068.1_15
																		GCA_001798075.1_CDSMGRG01000008.1_189
																		GCA_002696345.1_CDSNZRT01000020.1_10
																		GCA_002207765.1_CDSBDGJ01000002.1_58
																		GCA_910585405.1_CDSCAJUDO010000033.1_23
																		GCA_024653775.1_CDSJANLHZ010000060.1_7
																		GCA_015493635.1_CDSWGCU01000050.1_24
																		GCA_016278515.1_CDSJADQBR010000047.1_4
																		GCA_000024465.1_CDSCP001751.1_1967
																		GCA_017302715.1_CDSJAFLCD010000002.1_78
																		GCA_945881775.1_CDSCAMCVE010000005.1_57
																		GCA_002796345.1_CDSPCXC01000073.1_3
																		GCA_005776395.1_CDSSXPJ01000010.1_6
																		GCA_000317895.1_CDSCP002930.1_881
																		GCA_000170755.1_CDSABCK01000013.1_19
																		GCA_002720865.1_CDSPBIO01000030.1_45
																		GCA_000744415.1_CDSJQLW01000010.1_119
																		GCA_001784585.1_CDSMFRN01000035.1_50
																		GCA_903930015.1_CDSCAIYXB010000081.1_15
																		GCA_018698675.1_CDSJABIPA010000017.1_29
																		GCA_018823125.1_CDSJAHJIW010000004.1_57
																		GCA_022703585.1_CDSJAKLDJ010000001.1_189
																		GCA_903859215.1_CDSCAIOLW010000116.1_6
																		GCA_903864835.1_CDSCAIPHK010000021.1_139
																		GCA_945888435.1_CDSCAMCZW010000001.1_35
																		GCA_002783405.1_CDSPFGG01000065.1_197
																		GCA_013298875.1_CDSJAAFJH010000052.1_11
																		GCA_018645275.1_CDSJABGOW010000070.1_1
																		GCA_018898455.1_CDSJAHIJO010000160.1_16
																		GCA_903925685.1_CDSCAIYGI010000023.1_11
																		GCA_913047795.1_CDSCAJWTS010000027.1_7
[truncated: 52 more rows]
