# Supplementary material for: Abiotic sources of fixed nitrogen sustained early ecosystems for several hundred million years after the origin of life
Source: Sci Adv. 2026 Jun 17;12(25):eaec4450. doi: 10.1126/sciadv.aec4450 (PMC13274591; doi:10.1126/sciadv.aec4450)
Supplement: Supplementary file 2 — Data files S1 and S2 [file sciadv.aec4450_data_files_s1_and_s2.zip › sciadv.aec4450_data_file_s2.xlsx]

## Sheet: CIR
				Proportion with Gene Discounting Difficult Time Periods								Proportion with Gene									Relative Importance of Nitrogen Acquisition Genes Through Time
Max. Age	Min. Age		Species Tree Nodes	Amt / Mep /Rh	nifD	nifK	nifH	Class I nitrilases	ureAlpha	ureBeta	ureGamma	Amt / Mep /Rh	nifD	nifK	nifH	Class I nitrilases	ureAlpha	ureBeta	ureGamma
4500	4400	4400 to 4500	0									#DIV/0!	#DIV/0!	#DIV/0!	#DIV/0!	#DIV/0!	#DIV/0!	#DIV/0!	#DIV/0!
4400	4300	4400 to 4300	1									1	0	0	0	0	0	0	0
4300	4200	4300 to 4200	0									#DIV/0!	#DIV/0!	#DIV/0!	#DIV/0!	#DIV/0!	#DIV/0!	#DIV/0!	#DIV/0!
4200	4100	4200 to 4100	0									#DIV/0!	#DIV/0!	#DIV/0!	#DIV/0!	#DIV/0!	#DIV/0!	#DIV/0!	#DIV/0!
4100	4000	4100 to 4000	0									#DIV/0!	#DIV/0!	#DIV/0!	#DIV/0!	#DIV/0!	#DIV/0!	#DIV/0!	#DIV/0!
4000	3900	4000 to 3900	0									#DIV/0!	#DIV/0!	#DIV/0!	#DIV/0!	#DIV/0!	#DIV/0!	#DIV/0!	#DIV/0!
3900	3800	3900 to 3800	0									#DIV/0!	#DIV/0!	#DIV/0!	#DIV/0!	#DIV/0!	#DIV/0!	#DIV/0!	#DIV/0!
3800	3700	3800 to 3700	0									#DIV/0!	#DIV/0!	#DIV/0!	#DIV/0!	#DIV/0!	#DIV/0!	#DIV/0!	#DIV/0!
3700	3600	3700 to 3600	5	1	0	0	0	0	0	0	0.4	1	0	0	0	0	0	0	0.4
3600	3500	3600 to 3500	7	0.857143	0	0	0	0	0	0.142857	0.285714	0.857143	0	0	0	0	0	0.142857	0.285714
3500	3400	3500 to 3400	7	0.571429	0	0	0	0	0	0.428571	0.428571	0.571429	0	0	0	0	0	0.428571	0.428571
3400	3300	3400 to 3300	12	0.666667	0	0	0	0	0	0.25	0.25	0.666667	0	0	0	0	0	0.25	0.25
3300	3200	3300 to 3200	18	0.666667	0.111111	0.0555556	0	0	0.166667	0.222222	0.222222	0.666667	0.111111	0.0555556	0	0	0.166667	0.222222	0.222222
3200	3100	3200 to 3100	31	0.580645	0	0	0.0322581	0	0.0645161	0.16129	0.193548	0.580645	0	0	0.0322581	0	0.0645161	0.16129	0.193548
3100	3000	3100 to 3000	40	0.575	0.025	0.025	0.025	0	0.05	0.075	0.1	0.575	0.025	0.025	0.025	0	0.05	0.075	0.1
3000	2900	3000 to 2900	55	0.345455	0.0363636	0.0363636	0.0181818	0	0.0363636	0.0545455	0.0363636	0.345455	0.0363636	0.0363636	0.0181818	0	0.0363636	0.0545455	0.0363636
2900	2800	2900 to 2800	77	0.441558	0.0519481	0.0519481	0.025974	0.025974	0.025974	0.0519481	0.0649351	0.441558	0.0519481	0.0519481	0.025974	0.025974	0.025974	0.0519481	0.0649351
2800	2700	2800 to 2700	87	0.37931	0.0804598	0.0804598	0.0344828	0.0114943	0.0114943	0.0804598	0.0574713	0.37931	0.0804598	0.0804598	0.0344828	0.0114943	0.0114943	0.0804598	0.0574713
2700	2600	2700 to 2600	79	0.329114	0	0.0126582	0.0253165	0.0379747	0	0.0379747	0.0506329	0.329114	0	0.0126582	0.0253165	0.0379747	0	0.0379747	0.0506329
2600	2500	2600 to 2500	106	0.424528	0.0471698	0.0377358	0.0471698	0.0188679	0	0.00943396	0.0188679	0.424528	0.0471698	0.0377358	0.0471698	0.0188679	0	0.00943396	0.0188679
2500	2400	2500 to 2400	94	0.468085	0.0638298	0.0744681	0.0744681	0.0531915	0.0425532	0.0957447	0.0957447	0.468085	0.0638298	0.0744681	0.0744681	0.0531915	0.0425532	0.0957447	0.0957447
2400	2300	2400 to 2300	84	0.52381	0.047619	0.047619	0.0833333	0.0595238	0.0357143	0.0952381	0.107143	0.52381	0.047619	0.047619	0.0833333	0.0595238	0.0357143	0.0952381	0.107143
2300	2200	2300 to 2200	62	0.548387	0.0967742	0.129032	0.112903	0.145161	0.129032	0.177419	0.177419	0.548387	0.0967742	0.129032	0.112903	0.145161	0.129032	0.177419	0.177419
2200	2100	2200 to 2100	61	0.655738	0.0983607	0.114754	0.0983607	0.0819672	0.147541	0.229508	0.262295	0.655738	0.0983607	0.114754	0.0983607	0.0819672	0.147541	0.229508	0.262295
2100	2000	2100 to 2000	41	0.658537	0.146341	0.243902	0.121951	0.097561	0.146341	0.170732	0.243902	0.658537	0.146341	0.243902	0.121951	0.097561	0.146341	0.170732	0.243902
2000	1900	2000 to 1900	37	0.72973	0.135135	0.135135	0.108108	0.027027	0.324324	0.351351	0.405405	0.72973	0.135135	0.135135	0.108108	0.027027	0.324324	0.351351	0.405405
1900	1800	1900 to 1800	23	0.652174	0.130435	0.130435	0.130435	0.0869565	0.130435	0.217391	0.304348	0.652174	0.130435	0.130435	0.130435	0.0869565	0.130435	0.217391	0.304348
1800	1700	1800 to 1700	21	0.809524	0.0952381	0.0952381	0.0952381	0	0.285714	0.333333	0.333333	0.809524	0.0952381	0.0952381	0.0952381	0	0.285714	0.333333	0.333333
1700	1600	1700 to 1600	17	0.823529	0.294118	0.294118	0.294118	0	0.176471	0.235294	0.352941	0.823529	0.294118	0.294118	0.294118	0	0.176471	0.235294	0.352941
1600	1500	1600 to 1500	10	0.5	0.1	0.1	0.1	0.1	0.1	0.1	0.1	0.5	0.1	0.1	0.1	0.1	0.1	0.1	0.1
1500	1400	1500 to 1400	9	0.777778	0	0	0	0	0.222222	0.333333	0.333333	0.777778	0	0	0	0	0.222222	0.333333	0.333333
1400	1300	1400 to 1300	7	0.714286	0.142857	0.142857	0.142857	0.142857	0.428571	0.428571	0.571429	0.714286	0.142857	0.142857	0.142857	0.142857	0.428571	0.428571	0.571429
1300	1200	1300 to 1200	8	0.75	0.125	0.125	0.125	0.125	0.25	0.125	0.375	0.75	0.125	0.125	0.125	0.125	0.25	0.125	0.375
1200	1100	1200 to 1100	7	0.571429	0.142857	0.142857	0.142857	0	0.428571	0.428571	0.428571	0.571429	0.142857	0.142857	0.142857	0	0.428571	0.428571	0.428571
1100	1000	1100 to 1000	3									0.333333	0	0	0	0.333333	0.666667	0.666667	0.666667
1000	900	1000 to 900	1									0	0	0	0	0	0	0	0
900	800	900 to 800	1									0	0	0	0	0	0	0	0
800	700	800 to 700	3	0.333333	0	0	0	0	0.333333	0	0	0.333333	0	0	0	0	0.333333	0	0
700	600	700 to 600	3	0	0	0	0	0	0	0	0	0	0	0	0	0	0	0	0
600	500	600 to 500	2									0.5	0	0	0	0	0	0	0
500	400	500 to 400	4	0.25	0.25	0.25	0.25	0.25	0.25	0.25	0.25	0.25	0.25	0.25	0.25	0.25	0.25	0.25	0.25
400	300	400 to 300	0									#DIV/0!	#DIV/0!	#DIV/0!	#DIV/0!	#DIV/0!	#DIV/0!	#DIV/0!	#DIV/0!
300	200	300 to 200	0									#DIV/0!	#DIV/0!	#DIV/0!	#DIV/0!	#DIV/0!	#DIV/0!	#DIV/0!	#DIV/0!
200	100	200 to 100	1									0	1	1	0	0	0	0	0
100	1	100 to 1	0									#DIV/0!	#DIV/0!	#DIV/0!	#DIV/0!	#DIV/0!	#DIV/0!	#DIV/0!	#DIV/0!
			Min	0	0	0	0	0	0	0	0
			Max	1	0.294118	0.294118	0.294118	0.25	0.428571	0.428571	0.571429
			Mean*	0.572547	0.0888247	0.0930055	0.0870005	0.0601694	0.151434	0.181635	0.222386
			* calculated since first bin with at least 1 lineage with the gene
			30	time bins evaluated

## Sheet: UGAM
				Proportion with Gene								Proportion with Gene
Max. Age	Min. Age		Species Tree Nodes	amt / mep /rh	nifD	nifK	nifH	Class I nitrilases	ureAlpha	ureBeta	ureGamma	Amt / Mep /Rh	nifD	nifK	nifH	Class I nitrilases	ureAlpha	ureBeta	ureGamma
4500	4400	4400 to 4500	0									#DIV/0!	#DIV/0!	#DIV/0!	#DIV/0!	#DIV/0!	#DIV/0!	#DIV/0!	#DIV/0!
4400	4300	4400 to 4300	2									1	0	0	0	0	0	0	0.5
4300	4200	4300 to 4200	0									#DIV/0!	#DIV/0!	#DIV/0!	#DIV/0!	#DIV/0!	#DIV/0!	#DIV/0!	#DIV/0!
4200	4100	4200 to 4100	3	1	0	0	0	0	0	0.333333	0.333333	1	0	0	0	0	0	0.333333	0.333333
4100	4000	4100 to 4000	0									#DIV/0!	#DIV/0!	#DIV/0!	#DIV/0!	#DIV/0!	#DIV/0!	#DIV/0!	#DIV/0!
4000	3900	4000 to 3900	2									1	0	0	0	0	0	0.5	0.5
3900	3800	3900 to 3800	4	1	0	0	0	0	0.25	0.25	0.5	1	0	0	0	0	0.25	0.25	0.5
3800	3700	3800 to 3700	0									#DIV/0!	#DIV/0!	#DIV/0!	#DIV/0!	#DIV/0!	#DIV/0!	#DIV/0!	#DIV/0!
3700	3600	3700 to 3600	1									1	0	0	0	0	0	0	0
3600	3500	3600 to 3500	5	0.8	0	0	0	0	0.4	0.4	0.4	0.8	0	0	0	0	0.4	0.4	0.4
3500	3400	3500 to 3400	1									0	0	0	0	0	0	0	0
3400	3300	3400 to 3300	8	0.875	0	0	0	0	0.25	0.25	0.375	0.875	0	0	0	0	0.25	0.25	0.375
3300	3200	3300 to 3200	5	0.8	0	0	0	0	0	0	0	0.8	0	0	0	0	0	0	0
3200	3100	3200 to 3100	10	0.7	0	0	0	0	0.2	0.3	0.3	0.7	0	0	0	0	0.2	0.3	0.3
3100	3000	3100 to 3000	3	0.666667	0	0	0	0	0	0	0	0.666667	0	0	0	0	0	0	0
3000	2900	3000 to 2900	12	0.75	0.0833333	0	0.0833333	0	0.25	0.333333	0.416667	0.75	0.0833333	0	0.0833333	0	0.25	0.333333	0.416667
2900	2800	2900 to 2800	10	0.5	0.1	0.1	0	0	0.1	0.2	0.3	0.5	0.1	0.1	0	0	0.1	0.2	0.3
2800	2700	2800 to 2700	7	0.857143	0.142857	0	0.142857	0.142857	0	0	0.142857	0.857143	0.142857	0	0.142857	0.142857	0	0	0.142857
2700	2600	2700 to 2600	12	0.5	0	0	0	0	0.0833333	0.166667	0.25	0.5	0	0	0	0	0.0833333	0.166667	0.25
2600	2500	2600 to 2500	15	0.6	0	0	0	0	0	0	0	0.6	0	0	0	0	0	0	0
2500	2400	2500 to 2400	27	0.481481	0	0	0	0	0.037037	0.0740741	0.0740741	0.481481	0	0	0	0	0.037037	0.0740741	0.0740741
2400	2300	2400 to 2300	26	0.576923	0.0384615	0	0.0384615	0.0384615	0.0384615	0.115385	0.115385	0.576923	0.0384615	0	0.0384615	0.0384615	0.0384615	0.115385	0.115385
2300	2200	2300 to 2200	29	0.551724	0.0344828	0.0344828	0	0.0689655	0.0689655	0.103448	0.103448	0.551724	0.0344828	0.0344828	0	0.0689655	0.0689655	0.103448	0.103448
2200	2100	2200 to 2100	36	0.472222	0.0277778	0	0.0277778	0.0277778	0.0555556	0.0833333	0.111111	0.472222	0.0277778	0	0.0277778	0.0277778	0.0555556	0.0833333	0.111111
2100	2000	2100 to 2000	59	0.474576	0.0338983	0.0338983	0.0169492	0.0508475	0.0847458	0.118644	0.135593	0.474576	0.0338983	0.0338983	0.0169492	0.0508475	0.0847458	0.118644	0.135593
2000	1900	2000 to 1900	56	0.482143	0.0357143	0.0714286	0.0178571	0.0714286	0.125	0.142857	0.142857	0.482143	0.0357143	0.0714286	0.0178571	0.0714286	0.125	0.142857	0.142857
1900	1800	1900 to 1800	75	0.48	0.0666667	0.08	0.0933333	0.04	0.08	0.12	0.173333	0.48	0.0666667	0.08	0.0933333	0.04	0.08	0.12	0.173333
1800	1700	1800 to 1700	96	0.479167	0.104167	0.104167	0.09375	0.03125	0.09375	0.145833	0.166667	0.479167	0.104167	0.104167	0.09375	0.03125	0.09375	0.145833	0.166667
1700	1600	1700 to 1600	95	0.442105	0.0736842	0.0842105	0.0736842	0.0421053	0.0736842	0.0947368	0.168421	0.442105	0.0736842	0.0842105	0.0736842	0.0421053	0.0736842	0.0947368	0.168421
1600	1500	1600 to 1500	89	0.550562	0.101124	0.0898876	0.101124	0.0786517	0.123596	0.157303	0.168539	0.550562	0.101124	0.0898876	0.101124	0.0786517	0.123596	0.157303	0.168539
1500	1400	1500 to 1400	94	0.478723	0.0851064	0.106383	0.0851064	0.0212766	0.0531915	0.0638298	0.0851064	0.478723	0.0851064	0.106383	0.0851064	0.0212766	0.0531915	0.0638298	0.0851064
1400	1300	1400 to 1300	114	0.438596	0.0701754	0.0789474	0.0614035	0.0263158	0.0789474	0.131579	0.131579	0.438596	0.0701754	0.0789474	0.0614035	0.0263158	0.0789474	0.131579	0.131579
1300	1200	1300 to 1200	71	0.591549	0.15493	0.15493	0.15493	0.056338	0.0422535	0.0985915	0.126761	0.591549	0.15493	0.15493	0.15493	0.056338	0.0422535	0.0985915	0.126761
1200	1100	1200 to 1100	38	0.552632	0	0	0	0.105263	0.105263	0.131579	0.157895	0.552632	0	0	0	0.105263	0.105263	0.131579	0.157895
1100	1000	1100 to 1000	6	0.5	0.333333	0.333333	0.333333	0	0	0	0	0.5	0.333333	0.333333	0.333333	0	0	0	0
1000	900	1000 to 900	5	0.6	0	0	0	0.2	0	0	0	0.6	0	0	0	0.2	0	0	0
900	800	900 to 800	0									#DIV/0!	#DIV/0!	#DIV/0!	#DIV/0!	#DIV/0!	#DIV/0!	#DIV/0!	#DIV/0!
800	700	800 to 700	2									0.5	0	0	0	0	0.5	0	0
700	600	700 to 600	0									#DIV/0!	#DIV/0!	#DIV/0!	#DIV/0!	#DIV/0!	#DIV/0!	#DIV/0!	#DIV/0!
600	500	600 to 500	1									1	0	0	0	0	0	0	0
500	400	500 to 400	3	0.333333	0	0	0	0.333333	0.333333	0.333333	0.333333	0.333333	0	0	0	0.333333	0.333333	0.333333	0.333333
400	300	400 to 300	0									#DIV/0!	#DIV/0!	#DIV/0!	#DIV/0!	#DIV/0!	#DIV/0!	#DIV/0!	#DIV/0!
300	200	300 to 200	0									#DIV/0!	#DIV/0!	#DIV/0!	#DIV/0!	#DIV/0!	#DIV/0!	#DIV/0!	#DIV/0!
200	100	200 to 100	2									0	1	1	0.5	0	0	0	0
100	1	100 to 1	0									#DIV/0!	#DIV/0!	#DIV/0!	#DIV/0!	#DIV/0!	#DIV/0!	#DIV/0!	#DIV/0!
												0.612071	0.0690475	0.0631019	0.0506639
			Mean*	0.60464	0.0675323	0.0605556	0.0601773	0.0667436	0.10454	0.14303	0.179723		1	1	1
			Max	1	0.333333	0.333333	0.333333	0.333333	0.4	0.4	0.5		0	0	0
			Min	0.333333	0	0	0	0	0	0	0
			* calculated since first bin with at least 1 lineage with the gene
			29	time bins evaluated
			Origin (oldest time bin with =>0.10 origination probability)					3800 to 3900
								28 bins

## Sheet: LN
												Proportion with Gene
Max. Age	Min. Age		Species Tree Nodes	amt / mep /rh	nifD	nifK	nifH	Class I nitrilases	ureAlpha	ureBeta	ureGamma	amt / mep /rh	nifD	nifK	nifH	Class I nitrilases	ureAlpha	ureBeta	ureGamma
4500	4400	4400 to 4500	0									#DIV/0!	#DIV/0!	#DIV/0!	#DIV/0!	#DIV/0!	#DIV/0!	#DIV/0!	#DIV/0!
4400	4300	4400 to 4300	1									1	0	0	0	0	0	0	0
4300	4200	4300 to 4200	0									#DIV/0!	#DIV/0!	#DIV/0!	#DIV/0!	#DIV/0!	#DIV/0!	#DIV/0!	#DIV/0!
4200	4100	4200 to 4100	0									#DIV/0!	#DIV/0!	#DIV/0!	#DIV/0!	#DIV/0!	#DIV/0!	#DIV/0!	#DIV/0!
4100	4000	4100 to 4000	1									1	0	0	0	0	0	0	1
4000	3900	4000 to 3900	4	1	0	0	0	0	0	0.25	0.5	1	0	0	0	0	0	0.25	0.5
3900	3800	3900 to 3800	2									1	0	0	0	0	0.5	0.5	0.5
3800	3700	3800 to 3700	4	1	0	0	0	0	0	0	0.25	1	0	0	0	0	0	0	0.25
3700	3600	3700 to 3600	2									0	0	0	0	0	1	1	1
3600	3500	3600 to 3500	6	0.833333	0	0	0	0	0.333333	0.333333	0.333333	0.833333	0	0	0	0	0.333333	0.333333	0.333333
3500	3400	3500 to 3400	6	0.666667	0	0	0	0	0.166667	0.333333	0.5	0.666667	0	0	0	0	0.166667	0.333333	0.5
3400	3300	3400 to 3300	7	0.857143	0.142857	0.142857	0	0	0.285714	0.285714	0.285714	0.857143	0.142857	0.142857	0	0	0.285714	0.285714	0.285714
3300	3200	3300 to 3200	10	0.8	0	0	0	0	0	0	0.1	0.8	0	0	0	0	0	0	0.1
3200	3100	3200 to 3100	13	0.615385	0.0769231	0.0769231	0.153846	0	0.230769	0.307692	0.307692	0.615385	0.0769231	0.0769231	0.153846	0	0.230769	0.307692	0.307692
3100	3000	3100 to 3000	15	0.733333	0	0	0.0666667	0	0.0666667	0.2	0.2	0.733333	0	0	0.0666667	0	0.0666667	0.2	0.2
3000	2900	3000 to 2900	21	0.571429	0	0	0.047619	0	0	0.047619	0.142857	0.571429	0	0	0.047619	0	0	0.047619	0.142857
2900	2800	2900 to 2800	20	0.45	0.05	0.05	0.1	0	0.05	0.05	0.05	0.45	0.05	0.05	0.1	0	0.05	0.05	0.05
2800	2700	2800 to 2700	26	0.5	0.0769231	0.0769231	0.0769231	0	0.115385	0.153846	0.115385	0.5	0.0769231	0.0769231	0.0769231	0	0.115385	0.153846	0.115385
2700	2600	2700 to 2600	36	0.444444	0.0277778	0.0277778	0.0277778	0	0	0	0.0555556	0.444444	0.0277778	0.0277778	0.0277778	0	0	0	0.0555556
2600	2500	2600 to 2500	43	0.44186	0.0930233	0.0930233	0.0930233	0.0232558	0.0232558	0.0930233	0.0697674	0.44186	0.0930233	0.0930233	0.0930233	0.0232558	0.0232558	0.0930233	0.0697674
2500	2400	2500 to 2400	40	0.5	0.05	0.075	0.05	0.05	0.025	0.025	0.075	0.5	0.05	0.075	0.05	0.05	0.025	0.025	0.075
2400	2300	2400 to 2300	40	0.5	0.15	0.1	0.1	0.075	0.05	0.175	0.15	0.5	0.15	0.1	0.1	0.075	0.05	0.175	0.15
2300	2200	2300 to 2200	57	0.473684	0.0175439	0.0350877	0.0175439	0.0350877	0.0526316	0.0701754	0.0877193	0.473684	0.0175439	0.0350877	0.0175439	0.0350877	0.0526316	0.0701754	0.0877193
2200	2100	2200 to 2100	70	0.428571	0.0714286	0.1	0.0857143	0.0857143	0.0714286	0.128571	0.1	0.428571	0.0714286	0.1	0.0857143	0.0857143	0.0714286	0.128571	0.1
2100	2000	2100 to 2000	83	0.445783	0.060241	0.0722892	0.060241	0.0361446	0.0722892	0.108434	0.156627	0.445783	0.060241	0.0722892	0.060241	0.0361446	0.0722892	0.108434	0.156627
2000	1900	2000 to 1900	85	0.517647	0.0705882	0.0705882	0.0823529	0.0235294	0.0705882	0.0941176	0.105882	0.517647	0.0705882	0.0705882	0.0823529	0.0235294	0.0705882	0.0941176	0.105882
1900	1800	1900 to 1800	82	0.52439	0.0487805	0.0731707	0.0487805	0.0731707	0.097561	0.134146	0.146341	0.52439	0.0487805	0.0731707	0.0487805	0.0731707	0.097561	0.134146	0.146341
1800	1700	1800 to 1700	74	0.405405	0.121622	0.108108	0.0810811	0.0675676	0.0810811	0.108108	0.135135	0.405405	0.121622	0.108108	0.0810811	0.0675676	0.0810811	0.108108	0.135135
1700	1600	1700 to 1600	72	0.555556	0.125	0.125	0.138889	0.0555556	0.0833333	0.125	0.166667	0.555556	0.125	0.125	0.138889	0.0555556	0.0833333	0.125	0.166667
1600	1500	1600 to 1500	46	0.521739	0.0652174	0.0652174	0.0434783	0.0434783	0.108696	0.217391	0.26087	0.521739	0.0652174	0.0652174	0.0434783	0.0434783	0.108696	0.217391	0.26087
1500	1400	1500 to 1400	43	0.651163	0.162791	0.139535	0.162791	0.0697674	0.0930233	0.162791	0.162791	0.651163	0.162791	0.139535	0.162791	0.0697674	0.0930233	0.162791	0.162791
1400	1300	1400 to 1300	28	0.678571	0.142857	0.142857	0.107143	0	0.0714286	0.178571	0.214286	0.678571	0.142857	0.142857	0.107143	0	0.0714286	0.178571	0.214286
1300	1200	1300 to 1200	21	0.571429	0	0	0	0.047619	0.0952381	0.047619	0.047619	0.571429	0	0	0	0.047619	0.0952381	0.047619	0.047619
1200	1100	1200 to 1100	17	0.529412	0.117647	0.117647	0.117647	0	0.176471	0.117647	0.117647	0.529412	0.117647	0.117647	0.117647	0	0.176471	0.117647	0.117647
1100	1000	1100 to 1000	13	0.615385	0	0	0	0	0.307692	0.307692	0.384615	0.615385	0	0	0	0	0.307692	0.307692	0.384615
1000	900	1000 to 900	7	0.857143	0	0	0	0.142857	0.428571	0.428571	0.571429	0.857143	0	0	0	0.142857	0.428571	0.428571	0.571429
900	800	900 to 800	8	0.75	0	0	0	0	0	0.125	0.25	0.75	0	0	0	0	0	0.125	0.25
800	700	800 to 700	4	1	0	0	0	0.25	0.5	0.25	0.25	1	0	0	0	0.25	0.5	0.25	0.25
700	600	700 to 600	3	0.333333	0	0	0	0.333333	0.333333	0.333333	0.333333	0.333333	0	0	0	0.333333	0.333333	0.333333	0.333333
600	500	600 to 500	3	0.333333	0	0	0	0	0	0	0	0.333333	0	0	0	0	0	0	0
500	400	500 to 400	5	0.2	0	0	0	0.2	0.2	0.2	0.2	0.2	0	0	0	0.2	0.2	0.2	0.2
400	300	400 to 300	4	0	0.25	0.25	0.25	0	0	0	0	0	0.25	0.25	0.25	0	0	0	0
300	200	300 to 200	1									0	0	0	0	0	0	0	0
200	100	200 to 100	1									0	1	1	0	0	0	0	0
100	1	100 to 1	0									#DIV/0!	#DIV/0!	#DIV/0!	#DIV/0!	#DIV/0!	#DIV/0!	#DIV/0!	#DIV/0!
												0.568442	0.0712493	0.0717562	0.0466224
			Mean*	0.580175	0.0619749	0.0626453	0.0659144	0.0700905	0.126974	0.154049	0.195036	#DIV/0!	#DIV/0!	#DIV/0!	#DIV/0!
			Max	1	0.25	0.25	0.25	0.333333	0.5	0.428571	0.571429	#DIV/0!	#DIV/0!	#DIV/0!	#DIV/0!
			Min	0	0	0	0	0	0	0	0	#DIV/0!	#DIV/0!	#DIV/0!	#DIV/0!
		up to	35	time bins evaluated				3100 to 3200
								29 bins
			* calculated since first bin with at least 1 lineage with the gene
